# Supplementary material for: Overconfidence, financial literacy, and panic selling: Evidence from Japan
Source: PLoS One. 2025 Mar 21;20(3):e0315622. doi: 10.1371/journal.pone.0315622 (PMC11927890; doi:10.1371/journal.pone.0315622)
Supplement: S1 Data — (XLSX) [file pone.0315622.s001.xlsx]

## Sheet: Sheet1
Interest_Score	Inflation_Score	Diversification_Score	FinLit_Score	Fin_Literacy	FinKnw_Confidence	FinLit_Overconfidence	FinLit_Underconfidence	Uni_Educ	Gender	Age	AgeS	AgeGroup	Married	Childreen	Urban_Dummey	Employment	H_Income	lH_Income	H_Asset	lH_Asset	Risk_Aversion	Myopic_View	Part_Panic_Sell	Tot_Panic_Sell	Cons_Investor
1	1	1	3	1	2	0	1	1	0	35	1225	1	1	1	1	1	7000000	1.60944	8750000	1.38629	0	2	0	0	0
1	1	1	3	1	1	0	1	1	0	51	2601	2	1	0	0	1	7000000	1.60944	17500000	1.79176	0.7	4	0	0	0
0	0	0	0	0	1	0	0	1	1	51	2601	2	1	1	1	1	3000000	1.09861	2500000	0	0.5	1	0	0	0
1	1	1	3	1	4	0	0	1	1	52	2704	2	1	1	0	1	20000000	2.48491	75000000	2.19722	0	2	0	0	1
1	1	1	3	1	5	1	0	1	0	36	1296	1	1	1	0	1	9000000	1.79176	25000000	1.94591	0.2	2	0	0	0
1	1	1	3	1	3	0	0	0	0	33	1089	1	1	0	1	1	11000000	1.94591	12500000	1.60944	0.4	2	0	0	0
1	1	1	3	1	3	0	0	1	1	54	2916	2	1	0	1	1	3000000	1.09861	6250000	1.09861	0.5	3	0	0	0
1	0	0	1	0.333333	4	1	0	0	1	48	2304	2	0	0	0	1	1000000	0	2500000	0	0.5	1	1	0	0
1	0	0	1	0.333333	3	0	0	0	1	54	2916	2	1	1	0	1	7000000	1.60944	2500000	0	0.3	5	0	0	0
1	0	0	1	0.333333	1	0	0	1	1	33	1089	1	1	1	1	1	3000000	1.09861	3750000	0.693147	0	3	0	0	0
1	1	0	2	0.666667	2	0	1	1	1	42	1764	2	0	0	0	1	5000000	1.38629	3750000	0.693147	0.7	2	0	0	1
0	0	1	1	0.333333	5	1	0	1	1	59	3481	2	1	1	0	1	9000000	1.79176	3750000	0.693147	0.6	3	0	0	0
1	1	1	3	1	3	0	0	1	1	42	1764	2	1	1	0	1	5000000	1.38629	3750000	0.693147	0.6	3	0	0	0
0	1	1	2	0.666667	3	0	0	0	1	46	2116	2	0	0	0	1	3000000	1.09861	3750000	0.693147	0	2	0	0	0
1	1	1	3	1	4	0	0	1	1	50	2500	2	1	1	0	1	7000000	1.60944	75000000	2.19722	0.7	2	0	0	1
1	0	0	1	0.333333	1	0	0	1	0	28	784	1	1	0	0	1	11000000	1.94591	2500000	0	0.6	4	0	0	1
0	0	0	0	0	1	0	0	0	0	47	2209	2	1	1	0	1	15000000	2.19722	3750000	0.693147	0.6	3	0	0	0
1	1	1	3	1	3	0	0	1	1	37	1369	1	0	0	1	1	7000000	1.60944	100000000	2.30259	0.6	2	0	0	0
1	1	1	3	1	2	0	1	0	1	39	1521	1	1	1	0	1	3000000	1.09861	2500000	0	0.3	2	0	0	0
0	0	0	0	0	4	1	0	0	0	32	1024	1	0	0	0	1	3000000	1.09861	2500000	0	0.4	2	0	0	0
1	1	1	3	1	2	0	1	1	1	50	2500	2	1	0	0	1	19000000	2.3979	40000000	2.07944	0.6	2	0	0	0
1	0	1	2	0.666667	2	0	1	1	1	42	1764	2	1	1	0	1	7000000	1.60944	6250000	1.09861	0.6	2	0	0	0
0	1	1	2	0.666667	2	0	1	1	1	37	1369	1	1	1	0	1	7000000	1.60944	3750000	0.693147	0.2	2	0	0	0
1	1	1	3	1	3	0	0	1	1	31	961	1	0	0	0	1	5000000	1.38629	12500000	1.60944	0.9	4	0	0	1
1	1	1	3	1	1	0	1	1	0	35	1225	1	0	0	0	1	1500000	0.693147	2500000	0	1	3	0	0	0
1	1	1	3	1	3	0	0	0	1	54	2916	2	1	1	0	1	15000000	2.19722	25000000	1.94591	0.5	4	0	0	0
1	1	1	3	1	3	0	0	1	0	44	1936	2	1	1	0	1	5000000	1.38629	8750000	1.38629	0.5	3	0	0	1
0	0	1	1	0.333333	2	0	1	1	0	27	729	1	0	0	0	1	3000000	1.09861	3750000	0.693147	0.3	3	0	0	0
1	0	1	2	0.666667	2	0	1	0	0	51	2601	2	0	0	0	1	9000000	1.79176	40000000	2.07944	0.4	1	0	0	0
1	1	1	3	1	3	0	0	1	1	63	3969	3	1	1	1	1	7000000	1.60944	25000000	1.94591	0.7	4	0	0	0
0	1	1	2	0.666667	3	0	0	1	1	45	2025	2	0	0	1	1	5000000	1.38629	2500000	0	1	3	0	0	1
1	0	1	2	0.666667	2	0	1	1	1	38	1444	1	1	1	1	1	5000000	1.38629	2500000	0	0.3	4	1	0	0
1	1	1	3	1	4	0	0	1	1	72	5184	3	0	1	0	0	3000000	1.09861	40000000	2.07944	0.5	1	0	0	0
1	1	1	3	1	1	0	1	0	1	49	2401	2	0	0	0	1	3000000	1.09861	2500000	0	1	3	0	0	0
1	1	1	3	1	4	0	0	1	1	32	1024	1	1	1	1	1	11000000	1.94591	8750000	1.38629	1	2	0	0	0
1	1	1	3	1	4	0	0	1	1	58	3364	2	1	1	0	0	1500000	0.693147	100000000	2.30259	0.5	1	0	0	1
1	1	0	2	0.666667	1	0	0	0	1	55	3025	2	1	1	0	1	11000000	1.94591	12500000	1.60944	0.7	1	0	0	0
1	0	1	2	0.666667	4	1	0	1	1	46	2116	2	1	0	0	1	9000000	1.79176	12500000	1.60944	0.9	3	1	0	0
1	1	0	2	0.666667	4	1	0	1	1	43	1849	2	1	1	0	1	9000000	1.79176	12500000	1.60944	0.5	3	0	0	0
0	0	1	1	0.333333	2	0	1	1	1	35	1225	1	0	0	0	1	7000000	1.60944	2500000	0	0.3	4	0	0	0
1	1	1	3	1	4	0	0	0	1	59	3481	2	1	1	0	1	11000000	1.94591	40000000	2.07944	0.6	2	0	0	0
1	1	1	3	1	4	0	0	1	0	49	2401	2	0	0	1	0	1000000	0	75000000	2.19722	0.5	4	1	0	0
1	1	1	3	1	4	0	0	1	1	49	2401	2	0	0	1	1	3000000	1.09861	6250000	1.09861	0.7	2	0	0	0
1	1	0	2	0.666667	3	0	0	0	1	58	3364	2	1	0	1	0	1500000	0.693147	100000000	2.30259	0.5	3	1	0	0
1	1	1	3	1	1	0	1	0	1	30	900	1	0	0	1	1	3000000	1.09861	2500000	0	0.5	2	0	1	0
1	1	1	3	1	1	0	1	0	1	31	961	1	1	1	0	1	5000000	1.38629	2500000	0	0.6	3	0	0	0
1	1	1	3	1	2	0	1	0	1	35	1225	1	1	1	0	1	9000000	1.79176	12500000	1.60944	0.2	2	0	0	1
1	1	1	3	1	2	0	1	0	1	42	1764	2	0	0	1	1	7000000	1.60944	25000000	1.94591	0.3	3	0	0	0
1	1	1	3	1	4	0	0	0	1	46	2116	2	0	0	0	1	3000000	1.09861	3750000	0.693147	0.3	3	0	0	1
0	1	1	2	0.666667	2	0	1	1	1	39	1521	1	0	0	1	1	19000000	2.3979	75000000	2.19722	0.3	4	0	1	0
1	0	0	1	0.333333	2	0	1	1	1	27	729	1	1	1	0	1	5000000	1.38629	2500000	0	0.5	2	0	0	0
1	1	0	2	0.666667	3	0	0	1	1	72	5184	3	1	1	0	0	13000000	2.07944	100000000	2.30259	0.4	3	0	0	1
1	1	1	3	1	2	0	1	0	1	40	1600	1	1	0	1	1	7000000	1.60944	6250000	1.09861	0.5	1	0	0	0
1	1	1	3	1	4	0	0	1	1	42	1764	2	1	1	0	1	9000000	1.79176	17500000	1.79176	0.7	2	0	0	0
1	1	1	3	1	3	0	0	1	1	46	2116	2	1	0	0	1	15000000	2.19722	75000000	2.19722	0.3	2	0	0	0
0	1	1	2	0.666667	2	0	1	0	1	50	2500	2	0	1	0	1	3000000	1.09861	8750000	1.38629	0.6	1	0	0	0
0	0	0	0	0	3	0	0	0	1	50	2500	2	0	1	0	1	3000000	1.09861	2500000	0	1	3	0	0	0
1	1	1	3	1	2	0	1	1	1	53	2809	2	1	1	0	1	13000000	2.07944	6250000	1.09861	0.9	2	0	0	1
1	1	1	3	1	4	0	0	1	1	65	4225	3	1	1	0	0	3000000	1.09861	75000000	2.19722	0.7	2	0	0	1
1	0	1	2	0.666667	3	0	0	1	1	45	2025	2	1	1	0	1	9000000	1.79176	2500000	0	0.3	3	0	0	0
1	1	0	2	0.666667	4	1	0	1	1	53	2809	2	0	0	0	1	3000000	1.09861	75000000	2.19722	0.5	4	0	0	0
0	1	1	2	0.666667	4	1	0	0	0	46	2116	2	0	0	0	1	9000000	1.79176	100000000	2.30259	0.5	4	0	0	1
0	1	1	2	0.666667	4	1	0	0	1	57	3249	2	1	0	0	1	7000000	1.60944	25000000	1.94591	0.6	2	0	0	0
0	1	1	2	0.666667	2	0	1	1	0	47	2209	2	1	0	0	1	9000000	1.79176	12500000	1.60944	0.4	2	0	0	0
1	1	0	2	0.666667	1	0	0	1	1	38	1444	1	1	1	0	1	3000000	1.09861	3750000	0.693147	0.5	2	0	0	0
1	0	1	2	0.666667	4	1	0	1	1	35	1225	1	1	1	1	1	11000000	1.94591	12500000	1.60944	0.6	2	0	0	1
0	0	1	1	0.333333	1	0	0	0	0	30	900	1	1	0	0	1	5000000	1.38629	8750000	1.38629	0.6	2	0	0	1
1	1	1	3	1	1	0	1	1	1	36	1296	1	1	1	0	1	7000000	1.60944	8750000	1.38629	0.4	2	0	0	0
1	1	1	3	1	3	0	0	0	1	54	2916	2	0	0	0	1	5000000	1.38629	40000000	2.07944	0.5	4	0	0	0
0	1	1	2	0.666667	5	1	0	0	1	40	1600	1	0	0	0	0	3000000	1.09861	2500000	0	0.7	3	0	0	0
0	1	0	1	0.333333	3	0	0	0	1	45	2025	2	0	1	0	1	5000000	1.38629	2500000	0	0.5	3	0	0	0
1	1	1	3	1	4	0	0	1	1	41	1681	2	1	0	0	1	20000000	2.48491	25000000	1.94591	0.7	2	0	0	0
0	1	1	2	0.666667	4	1	0	1	1	38	1444	1	1	1	0	1	7000000	1.60944	2500000	0	0.2	4	0	0	0
1	1	1	3	1	3	0	0	0	1	67	4489	3	1	1	0	1	1500000	0.693147	6250000	1.09861	0.3	3	1	0	0
1	0	1	2	0.666667	2	0	1	1	1	38	1444	1	1	1	0	1	11000000	1.94591	3750000	0.693147	0.6	2	0	0	0
1	0	0	1	0.333333	2	0	1	1	0	30	900	1	1	0	0	1	5000000	1.38629	6250000	1.09861	0.6	2	0	0	0
1	1	1	3	1	2	0	1	1	1	37	1369	1	1	1	1	1	3000000	1.09861	6250000	1.09861	0.4	1	0	0	0
1	1	1	3	1	4	0	0	1	1	40	1600	1	1	1	0	1	11000000	1.94591	12500000	1.60944	0.7	3	0	0	0
1	1	1	3	1	2	0	1	0	0	66	4356	3	1	1	0	1	7000000	1.60944	25000000	1.94591	0.6	1	0	0	0
1	1	1	3	1	2	0	1	1	0	36	1296	1	1	1	0	1	9000000	1.79176	3750000	0.693147	0.2	4	0	0	0
1	1	1	3	1	4	0	0	1	0	28	784	1	0	0	0	1	5000000	1.38629	6250000	1.09861	0.6	2	0	0	0
1	1	1	3	1	4	0	0	0	0	63	3969	3	1	1	0	1	9000000	1.79176	75000000	2.19722	0.6	2	0	0	0
1	1	1	3	1	4	0	0	1	1	57	3249	2	1	1	0	1	11000000	1.94591	40000000	2.07944	0.7	1	0	0	1
1	0	0	1	0.333333	1	0	0	1	0	27	729	1	0	0	0	1	13000000	2.07944	3750000	0.693147	0.5	3	0	0	1
1	0	1	2	0.666667	3	0	0	1	0	29	841	1	1	1	0	1	7000000	1.60944	6250000	1.09861	0.3	2	0	0	0
1	1	1	3	1	4	0	0	0	0	49	2401	2	1	1	0	1	7000000	1.60944	40000000	2.07944	0.6	2	0	0	1
0	0	0	0	0	3	0	0	0	0	42	1764	2	0	0	0	1	7000000	1.60944	40000000	2.07944	0.6	3	0	0	0
1	1	1	3	1	4	0	0	0	1	55	3025	2	1	1	0	0	3000000	1.09861	12500000	1.60944	0.2	5	0	0	0
1	1	1	3	1	2	0	1	0	0	55	3025	2	0	1	0	1	3000000	1.09861	12500000	1.60944	0.9	3	0	0	0
1	1	1	3	1	4	0	0	1	0	68	4624	3	0	0	0	0	3000000	1.09861	25000000	1.94591	0.7	2	0	0	0
1	1	1	3	1	4	0	0	0	1	43	1849	2	1	1	0	1	11000000	1.94591	2500000	0	0.5	3	1	0	0
1	1	1	3	1	5	1	0	1	1	54	2916	2	1	0	1	1	15000000	2.19722	100000000	2.30259	0.7	2	0	0	0
1	1	1	3	1	4	0	0	0	1	54	2916	2	1	0	1	1	3000000	1.09861	8750000	1.38629	0.6	2	0	0	1
1	1	1	3	1	2	0	1	1	1	55	3025	2	0	1	0	1	9000000	1.79176	8750000	1.38629	0.9	2	0	0	0
1	1	0	2	0.666667	4	1	0	1	0	62	3844	3	0	0	1	1	1500000	0.693147	12500000	1.60944	0.5	3	0	0	0
1	1	0	2	0.666667	2	0	1	1	1	55	3025	2	1	0	0	1	7000000	1.60944	12500000	1.60944	0.9	4	0	0	0
1	1	1	3	1	2	0	1	1	1	52	2704	2	0	1	1	1	9000000	1.79176	2500000	0	1	2	0	0	0
1	0	1	2	0.666667	4	1	0	0	0	39	1521	1	0	0	0	1	7000000	1.60944	2500000	0	0.2	4	0	0	0
1	1	1	3	1	4	0	0	1	1	41	1681	2	0	0	1	0	1000000	0	2500000	0	0.7	5	0	1	0
1	1	1	3	1	1	0	1	1	0	35	1225	1	1	1	0	1	9000000	1.79176	12500000	1.60944	0.4	4	0	0	0
1	1	1	3	1	4	0	0	1	0	45	2025	2	1	1	1	1	11000000	1.94591	12500000	1.60944	0.5	3	0	0	0
1	1	1	3	1	3	0	0	0	0	51	2601	2	0	0	1	1	5000000	1.38629	17500000	1.79176	0.9	1	0	0	0
0	0	1	1	0.333333	3	0	0	0	1	50	2500	2	1	0	0	1	7000000	1.60944	2500000	0	0.8	2	0	1	0
1	1	1	3	1	4	0	0	1	1	30	900	1	1	1	0	1	7000000	1.60944	6250000	1.09861	0.9	4	0	0	0
1	1	1	3	1	3	0	0	0	0	41	1681	2	1	0	1	1	15000000	2.19722	12500000	1.60944	0.5	3	0	0	0
1	0	1	2	0.666667	2	0	1	0	0	30	900	1	0	0	0	1	5000000	1.38629	3750000	0.693147	0.2	3	0	0	0
1	1	1	3	1	3	0	0	1	1	52	2704	2	1	0	1	1	13000000	2.07944	12500000	1.60944	0.5	2	0	0	0
1	1	1	3	1	2	0	1	1	0	47	2209	2	1	1	0	1	13000000	2.07944	25000000	1.94591	0.6	2	0	0	0
1	1	1	3	1	3	0	0	1	1	50	2500	2	1	1	1	1	11000000	1.94591	40000000	2.07944	0.6	1	0	0	0
1	0	0	1	0.333333	4	1	0	0	0	57	3249	2	1	1	0	1	5000000	1.38629	12500000	1.60944	0.6	3	1	0	0
1	0	0	1	0.333333	3	0	0	0	1	74	5476	3	1	1	0	1	3000000	1.09861	17500000	1.79176	0.7	3	1	0	0
1	1	1	3	1	4	0	0	1	1	56	3136	2	0	0	0	1	11000000	1.94591	75000000	2.19722	0.6	2	0	0	0
0	0	0	0	0	2	0	1	1	0	45	2025	2	1	1	0	1	7000000	1.60944	25000000	1.94591	0.7	2	0	0	0
1	1	1	3	1	3	0	0	1	1	61	3721	3	1	1	0	1	11000000	1.94591	25000000	1.94591	0.2	2	0	1	0
1	1	1	3	1	1	0	1	0	1	38	1444	1	1	1	0	1	7000000	1.60944	8750000	1.38629	0.4	1	0	0	0
0	0	1	1	0.333333	2	0	1	1	1	32	1024	1	1	0	0	1	7000000	1.60944	17500000	1.79176	0.6	1	0	0	0
1	1	1	3	1	3	0	0	0	1	67	4489	3	1	1	0	1	7000000	1.60944	12500000	1.60944	0.2	2	0	0	1
1	1	1	3	1	3	0	0	0	1	71	5041	3	0	0	0	0	3000000	1.09861	12500000	1.60944	0.8	2	0	1	0
1	1	1	3	1	5	1	0	1	1	50	2500	2	1	1	0	1	7000000	1.60944	75000000	2.19722	0.3	2	0	0	0
1	1	1	3	1	3	0	0	0	1	42	1764	2	0	1	0	1	5000000	1.38629	6250000	1.09861	0.5	3	0	0	1
1	1	1	3	1	1	0	1	1	1	50	2500	2	0	0	0	1	3000000	1.09861	3750000	0.693147	0.3	4	0	0	0
1	1	1	3	1	2	0	1	1	1	61	3721	3	1	1	0	1	11000000	1.94591	40000000	2.07944	0.6	1	0	0	0
0	1	1	2	0.666667	3	0	0	1	1	55	3025	2	1	1	0	1	17000000	2.30259	6250000	1.09861	0.4	3	0	0	0
1	1	0	2	0.666667	3	0	0	1	1	63	3969	3	1	1	0	1	11000000	1.94591	40000000	2.07944	0.3	4	0	0	0
1	0	1	2	0.666667	4	1	0	0	1	35	1225	1	1	1	1	1	3000000	1.09861	8750000	1.38629	0.9	2	0	1	0
1	1	1	3	1	2	0	1	1	1	37	1369	1	1	0	0	1	5000000	1.38629	3750000	0.693147	0.7	2	0	0	0
1	1	0	2	0.666667	4	1	0	1	1	61	3721	3	1	1	0	1	11000000	1.94591	17500000	1.79176	0.7	2	0	0	1
1	1	1	3	1	4	0	0	1	1	37	1369	1	0	0	0	1	5000000	1.38629	40000000	2.07944	1	2	0	0	1
1	1	1	3	1	4	0	0	0	1	35	1225	1	0	0	0	1	5000000	1.38629	8750000	1.38629	0.9	1	0	0	0
1	0	1	2	0.666667	3	0	0	1	1	40	1600	1	1	1	0	1	7000000	1.60944	40000000	2.07944	0.6	2	1	0	0
1	0	1	2	0.666667	1	0	0	1	0	44	1936	2	1	0	0	1	3000000	1.09861	6250000	1.09861	0.7	1	0	0	0
1	1	0	2	0.666667	1	0	0	1	1	68	4624	3	0	1	1	0	1500000	0.693147	6250000	1.09861	0.5	2	0	0	0
1	1	0	2	0.666667	2	0	1	1	0	44	1936	2	1	1	0	1	5000000	1.38629	8750000	1.38629	0.4	2	0	0	0
1	1	1	3	1	3	0	0	0	1	66	4356	3	1	0	0	1	1500000	0.693147	2500000	0	0.5	4	0	0	0
1	1	1	3	1	2	0	1	1	1	42	1764	2	1	1	0	1	7000000	1.60944	6250000	1.09861	0.6	2	0	0	0
0	0	1	1	0.333333	3	0	0	1	1	41	1681	2	1	0	0	1	5000000	1.38629	2500000	0	0.4	1	0	0	0
1	1	1	3	1	4	0	0	1	1	60	3600	2	1	1	0	1	13000000	2.07944	3750000	0.693147	0.2	3	0	0	0
1	1	1	3	1	2	0	1	1	1	30	900	1	1	0	0	1	5000000	1.38629	3750000	0.693147	0.3	2	0	0	0
0	1	1	2	0.666667	4	1	0	1	1	71	5041	3	1	1	0	1	9000000	1.79176	25000000	1.94591	0.9	3	0	0	1
1	1	1	3	1	3	0	0	1	1	55	3025	2	0	0	0	1	5000000	1.38629	25000000	1.94591	0.3	2	0	0	0
1	1	1	3	1	2	0	1	0	1	69	4761	3	0	0	0	1	3000000	1.09861	25000000	1.94591	0.5	3	0	0	0
1	1	1	3	1	1	0	1	1	1	47	2209	2	0	1	0	1	9000000	1.79176	3750000	0.693147	0.4	2	0	0	0
0	1	1	2	0.666667	3	0	0	1	1	70	4900	3	0	1	0	0	3000000	1.09861	100000000	2.30259	0.5	3	0	0	1
1	1	1	3	1	4	0	0	1	1	47	2209	2	1	0	0	1	13000000	2.07944	25000000	1.94591	0.7	1	0	0	0
1	1	0	2	0.666667	4	1	0	0	0	52	2704	2	0	0	1	1	17000000	2.30259	100000000	2.30259	0.3	4	0	0	1
1	0	1	2	0.666667	1	0	0	1	1	35	1225	1	1	1	0	1	5000000	1.38629	2500000	0	0.7	3	0	1	0
1	1	1	3	1	3	0	0	1	0	33	1089	1	0	0	0	1	3000000	1.09861	12500000	1.60944	0.6	2	0	0	0
0	0	0	0	0	4	1	0	1	1	31	961	1	0	0	0	1	3000000	1.09861	8750000	1.38629	0.3	3	0	0	0
1	1	1	3	1	2	0	1	0	1	35	1225	1	1	0	0	1	9000000	1.79176	12500000	1.60944	0.2	4	0	0	1
1	1	1	3	1	2	0	1	1	1	65	4225	3	1	1	0	0	3000000	1.09861	8750000	1.38629	1	2	0	0	0
1	1	1	3	1	4	0	0	0	0	35	1225	1	0	0	0	1	3000000	1.09861	3750000	0.693147	0.7	3	0	0	0
1	1	0	2	0.666667	1	0	0	0	0	40	1600	1	1	1	1	1	9000000	1.79176	3750000	0.693147	0.4	4	0	0	0
1	1	0	2	0.666667	2	0	1	1	1	48	2304	2	1	0	0	1	9000000	1.79176	12500000	1.60944	0.2	3	0	0	0
1	1	1	3	1	1	0	1	1	1	44	1936	2	0	0	0	1	3000000	1.09861	2500000	0	0.2	2	1	0	0
1	1	1	3	1	3	0	0	1	1	40	1600	1	1	1	1	1	7000000	1.60944	17500000	1.79176	0.5	2	0	0	1
0	0	0	0	0	1	0	0	1	0	41	1681	2	1	1	0	1	20000000	2.48491	12500000	1.60944	0.5	1	0	0	0
0	1	0	1	0.333333	1	0	0	1	0	38	1444	1	1	1	0	1	9000000	1.79176	12500000	1.60944	0.6	4	0	0	0
0	0	0	0	0	1	0	0	0	0	45	2025	2	0	0	0	1	5000000	1.38629	2500000	0	0.4	2	0	0	0
1	1	1	3	1	3	0	0	1	1	57	3249	2	0	0	0	1	5000000	1.38629	100000000	2.30259	0.3	1	0	0	0
1	1	1	3	1	4	0	0	1	1	42	1764	2	1	1	0	1	7000000	1.60944	6250000	1.09861	0.5	1	0	0	0
1	1	1	3	1	3	0	0	0	0	41	1681	2	0	0	0	1	5000000	1.38629	12500000	1.60944	0.4	3	0	0	0
0	0	0	0	0	1	0	0	1	0	30	900	1	0	0	1	1	3000000	1.09861	2500000	0	0.5	3	0	0	0
1	1	1	3	1	2	0	1	0	1	44	1936	2	1	1	0	1	7000000	1.60944	6250000	1.09861	0.6	3	0	0	0
0	0	1	1	0.333333	1	0	0	0	0	36	1296	1	1	1	0	1	1500000	0.693147	6250000	1.09861	0.3	2	0	0	1
0	0	0	0	0	2	0	1	0	0	31	961	1	0	1	0	1	3000000	1.09861	3750000	0.693147	1	3	0	0	0
1	1	1	3	1	5	1	0	0	1	41	1681	2	1	1	0	1	5000000	1.38629	6250000	1.09861	0.6	4	0	0	0
1	1	1	3	1	3	0	0	1	1	75	5625	3	1	1	0	0	3000000	1.09861	75000000	2.19722	0.6	2	0	0	1
1	1	1	3	1	2	0	1	1	1	41	1681	2	0	0	0	1	17000000	2.30259	75000000	2.19722	0.7	1	0	0	0
1	0	0	1	0.333333	4	1	0	1	1	23	529	1	0	0	0	1	5000000	1.38629	6250000	1.09861	0.9	2	0	0	0
1	1	1	3	1	3	0	0	1	1	65	4225	3	1	1	0	1	15000000	2.19722	75000000	2.19722	0.7	1	1	0	0
1	1	1	3	1	4	0	0	0	1	56	3136	2	0	0	0	1	9000000	1.79176	75000000	2.19722	0.5	2	0	0	1
1	1	1	3	1	3	0	0	1	1	30	900	1	0	1	0	1	15000000	2.19722	17500000	1.79176	0.1	4	0	0	0
1	1	1	3	1	4	0	0	1	1	25	625	1	0	0	0	1	3000000	1.09861	3750000	0.693147	0.5	2	1	0	0
1	0	1	2	0.666667	3	0	0	0	0	47	2209	2	1	1	0	1	7000000	1.60944	6250000	1.09861	0.6	1	0	0	0
1	1	1	3	1	2	0	1	1	1	36	1296	1	1	1	0	1	5000000	1.38629	3750000	0.693147	0.2	3	0	0	0
1	1	1	3	1	3	0	0	0	1	63	3969	3	1	0	0	1	11000000	1.94591	17500000	1.79176	0.6	1	0	0	0
1	1	0	2	0.666667	3	0	0	1	1	29	841	1	0	0	1	1	5000000	1.38629	8750000	1.38629	0.8	1	0	1	0
1	1	1	3	1	4	0	0	0	1	41	1681	2	1	1	0	1	7000000	1.60944	17500000	1.79176	0.5	2	0	0	0
1	1	0	2	0.666667	1	0	0	1	1	47	2209	2	1	1	0	1	1500000	0.693147	3750000	0.693147	0.3	4	0	0	0
1	1	1	3	1	4	0	0	1	1	45	2025	2	1	1	1	1	13000000	2.07944	40000000	2.07944	0.7	1	0	0	0
1	1	0	2	0.666667	3	0	0	0	0	51	2601	2	1	1	0	1	5000000	1.38629	8750000	1.38629	0.8	3	0	0	1
1	1	1	3	1	3	0	0	1	1	44	1936	2	1	1	0	1	20000000	2.48491	100000000	2.30259	0	1	0	0	1
1	1	1	3	1	1	0	1	1	1	66	4356	3	1	1	0	1	5000000	1.38629	25000000	1.94591	0.7	2	0	0	0
1	1	1	3	1	3	0	0	1	1	39	1521	1	1	0	1	1	13000000	2.07944	40000000	2.07944	1	3	0	0	1
1	1	1	3	1	2	0	1	0	0	60	3600	2	0	0	0	1	1000000	0	25000000	1.94591	0.7	3	0	0	0
0	1	1	2	0.666667	2	0	1	0	0	76	5776	3	1	1	0	1	3000000	1.09861	3750000	0.693147	0.5	2	0	0	0
1	1	1	3	1	4	0	0	1	1	36	1296	1	1	1	0	1	9000000	1.79176	8750000	1.38629	0.4	2	0	0	0
1	1	1	3	1	2	0	1	1	1	49	2401	2	0	0	0	1	9000000	1.79176	8750000	1.38629	0.9	4	0	0	0
1	1	1	3	1	3	0	0	1	1	24	576	1	0	0	0	1	3000000	1.09861	2500000	0	0.7	3	0	0	0
1	0	0	1	0.333333	1	0	0	0	0	57	3249	2	1	1	0	1	1500000	0.693147	2500000	0	0.7	3	0	0	0
1	1	1	3	1	3	0	0	0	0	48	2304	2	0	0	0	1	5000000	1.38629	2500000	0	0.6	3	0	0	0
0	1	1	2	0.666667	4	1	0	1	1	41	1681	2	1	1	0	1	11000000	1.94591	75000000	2.19722	1	2	0	0	1
1	1	1	3	1	4	0	0	1	1	47	2209	2	1	0	1	1	9000000	1.79176	12500000	1.60944	0.7	3	0	0	0
0	0	0	0	0	2	0	1	1	0	26	676	1	0	0	1	1	3000000	1.09861	3750000	0.693147	0.4	3	0	0	0
1	1	1	3	1	3	0	0	0	1	49	2401	2	0	0	0	1	3000000	1.09861	3750000	0.693147	0.5	3	0	0	1
1	1	1	3	1	3	0	0	0	1	48	2304	2	0	0	1	0	1000000	0	2500000	0	0.5	4	0	0	0
0	1	0	1	0.333333	2	0	1	1	0	26	676	1	1	0	0	1	7000000	1.60944	6250000	1.09861	0.2	3	0	0	1
1	1	1	3	1	4	0	0	1	1	47	2209	2	1	1	0	1	9000000	1.79176	40000000	2.07944	0.7	3	0	0	0
1	1	1	3	1	1	0	1	0	0	32	1024	1	1	0	0	1	7000000	1.60944	17500000	1.79176	0.6	2	0	0	0
1	1	1	3	1	2	0	1	0	1	40	1600	1	1	1	0	1	9000000	1.79176	12500000	1.60944	0.3	2	0	0	1
1	1	1	3	1	4	0	0	1	1	69	4761	3	1	1	0	0	5000000	1.38629	12500000	1.60944	0.7	2	1	0	0
1	1	1	3	1	4	0	0	1	1	32	1024	1	0	0	0	1	5000000	1.38629	12500000	1.60944	0.7	1	0	0	0
1	1	1	3	1	4	0	0	0	0	53	2809	2	0	0	0	1	7000000	1.60944	40000000	2.07944	0.7	1	0	0	1
1	1	1	3	1	4	0	0	1	0	54	2916	2	0	1	0	1	5000000	1.38629	8750000	1.38629	1	2	0	0	0
0	1	0	1	0.333333	1	0	0	0	1	37	1369	1	0	0	0	1	3000000	1.09861	3750000	0.693147	0.7	2	0	0	0
0	1	1	2	0.666667	2	0	1	1	1	39	1521	1	1	1	1	1	19000000	2.3979	100000000	2.30259	0.7	2	0	1	0
0	0	0	0	0	3	0	0	1	1	53	2809	2	0	0	0	0	3000000	1.09861	75000000	2.19722	0.4	3	0	0	1
1	1	1	3	1	3	0	0	1	1	31	961	1	0	0	0	1	3000000	1.09861	12500000	1.60944	0.5	3	0	0	0
1	1	1	3	1	3	0	0	1	1	28	784	1	0	0	0	1	13000000	2.07944	25000000	1.94591	0.6	4	0	0	0
1	1	0	2	0.666667	2	0	1	1	1	51	2601	2	0	0	1	1	3000000	1.09861	12500000	1.60944	0.7	1	1	0	0
0	0	0	0	0	1	0	0	1	0	35	1225	1	1	0	0	1	5000000	1.38629	2500000	0	0.9	3	0	0	1
1	1	0	2	0.666667	2	0	1	1	1	56	3136	2	1	1	0	1	11000000	1.94591	8750000	1.38629	0	4	0	0	0
0	1	0	1	0.333333	3	0	0	1	0	32	1024	1	1	1	0	1	5000000	1.38629	3750000	0.693147	0.5	2	0	0	0
1	1	1	3	1	4	0	0	1	1	41	1681	2	1	1	0	1	5000000	1.38629	6250000	1.09861	0.7	2	0	0	0
0	0	0	0	0	1	0	0	1	1	32	1024	1	1	1	1	1	7000000	1.60944	12500000	1.60944	0.6	1	0	0	1
1	1	1	3	1	1	0	1	1	1	47	2209	2	0	0	1	1	1500000	0.693147	2500000	0	1	2	0	0	1
0	1	1	2	0.666667	3	0	0	1	1	37	1369	1	0	0	0	1	11000000	1.94591	3750000	0.693147	0.3	2	0	0	0
0	0	1	1	0.333333	3	0	0	0	1	34	1156	1	0	0	1	1	5000000	1.38629	2500000	0	0.6	3	1	0	0
1	1	1	3	1	3	0	0	1	1	45	2025	2	1	1	1	1	9000000	1.79176	12500000	1.60944	0.9	3	0	0	0
1	1	1	3	1	4	0	0	1	1	33	1089	1	0	0	0	1	7000000	1.60944	2500000	0	0.5	2	0	0	0
1	1	1	3	1	4	0	0	1	1	38	1444	1	1	1	1	1	9000000	1.79176	8750000	1.38629	0.7	2	0	0	0
0	0	1	1	0.333333	3	0	0	1	0	28	784	1	0	0	0	1	3000000	1.09861	2500000	0	0.4	4	0	0	1
0	0	0	0	0	3	0	0	1	0	27	729	1	1	0	0	1	5000000	1.38629	6250000	1.09861	0.8	2	0	0	0
0	1	1	2	0.666667	3	0	0	0	0	24	576	1	0	0	1	1	5000000	1.38629	3750000	0.693147	0.3	2	0	0	1
1	1	1	3	1	4	0	0	1	1	56	3136	2	1	1	0	1	9000000	1.79176	25000000	1.94591	0.7	1	0	0	0
0	1	0	1	0.333333	2	0	1	0	0	40	1600	1	1	1	1	1	5000000	1.38629	3750000	0.693147	0.4	2	0	0	1
1	1	1	3	1	4	0	0	1	0	26	676	1	0	0	0	1	5000000	1.38629	2500000	0	0.5	2	0	0	0
0	1	0	1	0.333333	3	0	0	1	1	65	4225	3	0	1	0	1	5000000	1.38629	6250000	1.09861	0.5	4	0	0	0
1	1	1	3	1	4	0	0	1	1	32	1024	1	1	1	0	1	5000000	1.38629	8750000	1.38629	0.3	2	0	0	1
1	0	1	2	0.666667	3	0	0	1	0	30	900	1	1	1	0	1	3000000	1.09861	3750000	0.693147	0.6	4	0	0	1
1	1	0	2	0.666667	2	0	1	1	0	48	2304	2	1	0	0	1	11000000	1.94591	75000000	2.19722	0.5	2	0	0	1
1	0	1	2	0.666667	2	0	1	1	0	30	900	1	0	0	0	1	5000000	1.38629	3750000	0.693147	0.5	4	0	0	0
1	1	1	3	1	5	1	0	1	1	58	3364	2	1	1	0	1	9000000	1.79176	6250000	1.09861	0.3	3	0	0	0
1	1	0	2	0.666667	4	1	0	0	1	77	5929	3	1	1	0	1	5000000	1.38629	17500000	1.79176	0.8	2	0	0	0
1	1	1	3	1	1	0	1	1	1	30	900	1	1	1	1	1	7000000	1.60944	2500000	0	0.7	2	0	0	1
1	1	1	3	1	2	0	1	1	0	31	961	1	1	1	0	1	9000000	1.79176	12500000	1.60944	0.5	4	0	0	1
1	1	1	3	1	3	0	0	1	1	34	1156	1	0	0	0	1	7000000	1.60944	2500000	0	0.1	4	0	0	1
1	1	1	3	1	4	0	0	1	0	49	2401	2	0	1	1	1	9000000	1.79176	25000000	1.94591	0.6	4	0	0	1
0	0	0	0	0	1	0	0	1	1	54	2916	2	1	1	0	1	5000000	1.38629	3750000	0.693147	1	3	1	0	0
1	1	1	3	1	4	0	0	0	1	52	2704	2	1	1	0	1	11000000	1.94591	25000000	1.94591	0.7	2	0	0	0
1	1	0	2	0.666667	3	0	0	0	1	52	2704	2	1	1	0	1	9000000	1.79176	100000000	2.30259	0	3	0	0	0
1	1	1	3	1	3	0	0	1	1	39	1521	1	1	0	0	1	9000000	1.79176	40000000	2.07944	1	2	0	0	0
1	1	1	3	1	3	0	0	1	0	33	1089	1	0	0	0	1	5000000	1.38629	12500000	1.60944	0.5	3	0	0	0
1	1	1	3	1	4	0	0	1	1	53	2809	2	1	0	0	1	9000000	1.79176	12500000	1.60944	0.6	4	0	0	0
1	1	1	3	1	4	0	0	0	1	44	1936	2	1	0	0	1	15000000	2.19722	6250000	1.09861	0.3	4	0	0	0
0	0	1	1	0.333333	3	0	0	1	0	41	1681	2	0	0	1	1	5000000	1.38629	40000000	2.07944	0	5	0	0	0
0	1	1	2	0.666667	3	0	0	1	1	40	1600	1	1	0	0	1	7000000	1.60944	12500000	1.60944	0.8	4	0	0	0
0	1	1	2	0.666667	4	1	0	1	1	67	4489	3	1	1	0	0	5000000	1.38629	100000000	2.30259	0.5	2	0	0	1
1	1	1	3	1	2	0	1	1	1	40	1600	1	0	0	0	1	5000000	1.38629	6250000	1.09861	0.5	2	0	0	0
1	1	1	3	1	3	0	0	0	1	34	1156	1	0	0	0	1	1500000	0.693147	2500000	0	0.4	3	1	0	0
0	0	1	1	0.333333	3	0	0	0	1	52	2704	2	0	0	0	1	3000000	1.09861	3750000	0.693147	0	3	1	0	0
1	1	1	3	1	3	0	0	1	1	43	1849	2	0	0	0	1	7000000	1.60944	6250000	1.09861	0.6	1	0	0	1
1	1	1	3	1	1	0	1	1	0	30	900	1	1	1	0	1	5000000	1.38629	8750000	1.38629	1	2	0	0	0
1	1	1	3	1	1	0	1	0	1	51	2601	2	0	0	0	1	7000000	1.60944	2500000	0	0.8	2	0	0	0
1	1	1	3	1	3	0	0	0	1	34	1156	1	1	0	0	1	9000000	1.79176	3750000	0.693147	0.5	2	0	0	0
1	1	1	3	1	4	0	0	0	1	66	4356	3	1	1	0	0	3000000	1.09861	6250000	1.09861	1	3	0	0	0
1	1	1	3	1	2	0	1	0	1	65	4225	3	1	1	1	1	5000000	1.38629	3750000	0.693147	0.4	3	0	0	0
0	1	1	2	0.666667	5	1	0	1	1	57	3249	2	1	1	1	1	7000000	1.60944	75000000	2.19722	0.5	1	0	0	1
1	1	1	3	1	4	0	0	1	1	44	1936	2	1	1	0	1	7000000	1.60944	8750000	1.38629	0.3	4	0	0	0
1	1	1	3	1	3	0	0	1	0	34	1156	1	1	0	1	1	9000000	1.79176	17500000	1.79176	0.1	3	0	0	1
1	1	1	3	1	4	0	0	1	1	64	4096	3	1	1	0	1	9000000	1.79176	40000000	2.07944	0.6	2	0	0	0
1	1	1	3	1	2	0	1	1	0	34	1156	1	1	0	0	1	11000000	1.94591	6250000	1.09861	0	3	0	0	0
1	1	1	3	1	3	0	0	0	1	66	4356	3	1	1	0	1	3000000	1.09861	40000000	2.07944	0.7	2	0	0	0
1	1	1	3	1	4	0	0	1	0	30	900	1	1	0	0	1	15000000	2.19722	40000000	2.07944	0.5	2	0	0	1
1	1	1	3	1	4	0	0	0	1	58	3364	2	0	0	1	1	5000000	1.38629	6250000	1.09861	0.3	1	0	0	0
1	1	1	3	1	4	0	0	1	1	46	2116	2	1	1	0	1	11000000	1.94591	40000000	2.07944	0.5	1	0	0	1
1	1	1	3	1	2	0	1	1	1	42	1764	2	1	1	0	1	13000000	2.07944	40000000	2.07944	0.3	2	0	0	1
1	1	1	3	1	3	0	0	1	1	57	3249	2	1	1	0	1	19000000	2.3979	75000000	2.19722	0.3	1	1	0	0
1	1	1	3	1	4	0	0	0	1	40	1600	1	1	1	0	1	7000000	1.60944	2500000	0	0.7	2	0	0	0
1	1	1	3	1	4	0	0	1	1	27	729	1	1	0	0	1	5000000	1.38629	2500000	0	0.6	2	0	0	0
1	1	1	3	1	4	0	0	1	0	34	1156	1	1	1	0	1	7000000	1.60944	25000000	1.94591	0.7	2	0	0	1
1	1	1	3	1	4	0	0	1	1	32	1024	1	1	0	1	1	11000000	1.94591	3750000	0.693147	0.5	3	0	0	0
1	1	1	3	1	3	0	0	1	1	46	2116	2	1	1	1	1	7000000	1.60944	25000000	1.94591	0.4	4	0	0	1
1	0	1	2	0.666667	3	0	0	1	0	61	3721	3	0	0	0	1	20000000	2.48491	100000000	2.30259	0.7	3	0	1	0
1	0	0	1	0.333333	1	0	0	0	0	53	2809	2	1	1	0	1	5000000	1.38629	3750000	0.693147	0.6	3	0	0	0
1	1	0	2	0.666667	2	0	1	0	0	45	2025	2	0	1	0	1	3000000	1.09861	6250000	1.09861	0.5	3	0	0	1
0	0	0	0	0	1	0	0	0	0	35	1225	1	0	0	0	1	3000000	1.09861	2500000	0	0.3	4	0	0	1
1	1	1	3	1	3	0	0	0	1	57	3249	2	1	1	0	1	9000000	1.79176	3750000	0.693147	0.4	4	0	0	0
1	1	0	2	0.666667	3	0	0	0	1	39	1521	1	1	1	1	1	5000000	1.38629	3750000	0.693147	0.6	2	0	0	1
1	1	1	3	1	3	0	0	1	1	49	2401	2	0	0	1	1	3000000	1.09861	25000000	1.94591	0.5	3	0	0	0
1	1	1	3	1	2	0	1	1	1	49	2401	2	0	1	1	1	5000000	1.38629	6250000	1.09861	1	2	0	0	1
1	1	1	3	1	3	0	0	1	1	33	1089	1	1	1	0	1	7000000	1.60944	25000000	1.94591	1	1	0	0	0
1	1	1	3	1	2	0	1	1	1	58	3364	2	1	0	0	1	11000000	1.94591	12500000	1.60944	0.6	3	0	0	0
1	1	1	3	1	3	0	0	0	0	62	3844	3	1	1	0	1	3000000	1.09861	3750000	0.693147	0.4	2	0	0	0
1	0	0	1	0.333333	2	0	1	0	0	24	576	1	1	0	0	1	5000000	1.38629	2500000	0	0.3	2	0	0	1
1	1	1	3	1	4	0	0	1	1	44	1936	2	1	0	0	1	7000000	1.60944	3750000	0.693147	0.4	5	1	0	0
1	1	1	3	1	2	0	1	1	1	52	2704	2	0	0	1	1	5000000	1.38629	8750000	1.38629	0.6	2	0	0	1
0	1	1	2	0.666667	2	0	1	0	1	50	2500	2	1	1	0	1	5000000	1.38629	2500000	0	0.6	4	0	0	0
1	0	1	2	0.666667	4	1	0	1	1	49	2401	2	1	1	1	1	15000000	2.19722	3750000	0.693147	1	2	0	0	0
1	1	0	2	0.666667	1	0	0	1	0	33	1089	1	0	0	0	1	5000000	1.38629	3750000	0.693147	0.5	2	0	0	0
1	1	1	3	1	2	0	1	1	1	39	1521	1	0	0	0	1	7000000	1.60944	40000000	2.07944	0.5	3	0	0	1
1	1	1	3	1	4	0	0	1	1	23	529	1	0	0	0	1	1500000	0.693147	3750000	0.693147	0.5	4	0	0	0
1	1	1	3	1	1	0	1	1	1	52	2704	2	0	0	0	1	11000000	1.94591	12500000	1.60944	0.7	2	0	0	1
1	1	1	3	1	4	0	0	1	1	31	961	1	0	0	0	1	7000000	1.60944	12500000	1.60944	0	1	0	0	0
0	0	0	0	0	2	0	1	1	1	54	2916	2	1	1	0	1	7000000	1.60944	8750000	1.38629	0.2	2	0	0	1
1	1	1	3	1	4	0	0	1	0	65	4225	3	1	1	0	1	20000000	2.48491	100000000	2.30259	0.9	1	0	0	1
1	1	1	3	1	3	0	0	1	1	25	625	1	0	0	0	1	5000000	1.38629	2500000	0	0.2	1	0	0	0
1	1	1	3	1	4	0	0	1	1	32	1024	1	1	1	0	1	13000000	2.07944	40000000	2.07944	0.6	1	0	0	0
0	1	1	2	0.666667	1	0	0	1	0	42	1764	2	1	1	0	1	11000000	1.94591	25000000	1.94591	0.5	1	0	0	0
1	1	0	2	0.666667	5	1	0	1	1	33	1089	1	0	0	0	1	9000000	1.79176	75000000	2.19722	0.8	1	1	0	0
1	1	0	2	0.666667	3	0	0	0	1	43	1849	2	0	0	0	1	1500000	0.693147	2500000	0	0.7	2	0	0	0
0	1	0	1	0.333333	1	0	0	1	1	41	1681	2	0	0	0	1	7000000	1.60944	6250000	1.09861	0.2	1	0	0	1
1	1	0	2	0.666667	3	0	0	1	1	38	1444	1	1	1	0	1	5000000	1.38629	8750000	1.38629	0.4	2	0	0	1
1	1	0	2	0.666667	3	0	0	1	0	43	1849	2	1	0	0	1	7000000	1.60944	25000000	1.94591	0.7	2	0	0	1
1	1	1	3	1	4	0	0	1	1	59	3481	2	1	1	0	1	7000000	1.60944	6250000	1.09861	0.5	5	0	0	0
1	1	1	3	1	4	0	0	1	1	40	1600	1	1	1	0	1	7000000	1.60944	12500000	1.60944	0.6	1	0	0	1
1	1	1	3	1	3	0	0	1	1	35	1225	1	0	0	0	1	9000000	1.79176	8750000	1.38629	0.5	2	0	0	0
1	1	1	3	1	4	0	0	1	1	48	2304	2	1	1	0	1	5000000	1.38629	3750000	0.693147	0.6	1	0	0	0
1	1	1	3	1	2	0	1	0	1	42	1764	2	0	0	0	1	11000000	1.94591	12500000	1.60944	0.7	3	0	0	1
1	1	1	3	1	3	0	0	1	1	28	784	1	1	0	1	1	7000000	1.60944	6250000	1.09861	0.3	3	0	0	0
1	1	1	3	1	4	0	0	1	1	29	841	1	0	0	0	1	5000000	1.38629	12500000	1.60944	0.6	2	0	0	0
1	1	1	3	1	2	0	1	1	0	30	900	1	1	1	0	1	7000000	1.60944	17500000	1.79176	0.6	2	0	0	1
1	0	1	2	0.666667	3	0	0	1	1	45	2025	2	0	1	0	1	3000000	1.09861	40000000	2.07944	0.6	2	0	0	0
1	1	1	3	1	2	0	1	1	0	41	1681	2	1	1	0	1	7000000	1.60944	8750000	1.38629	0.5	2	0	0	1
1	1	1	3	1	2	0	1	1	1	46	2116	2	0	0	0	1	3000000	1.09861	6250000	1.09861	0.6	2	0	0	0
1	1	1	3	1	4	0	0	1	1	47	2209	2	0	1	0	1	20000000	2.48491	100000000	2.30259	1	1	0	0	1
1	1	0	2	0.666667	3	0	0	1	1	59	3481	2	1	1	0	1	11000000	1.94591	3750000	0.693147	0.6	2	0	0	1
1	1	1	3	1	3	0	0	0	1	49	2401	2	0	0	0	1	5000000	1.38629	40000000	2.07944	0.8	2	0	1	0
1	1	1	3	1	3	0	0	1	1	31	961	1	1	0	0	1	3000000	1.09861	40000000	2.07944	0.6	4	0	0	0
1	0	0	1	0.333333	1	0	0	1	1	30	900	1	1	0	0	1	5000000	1.38629	2500000	0	0.7	3	0	0	1
1	1	1	3	1	4	0	0	1	1	39	1521	1	1	1	0	1	7000000	1.60944	17500000	1.79176	0.7	2	0	0	0
1	1	1	3	1	4	0	0	1	1	49	2401	2	1	1	0	1	17000000	2.30259	40000000	2.07944	0.9	1	0	0	0
0	0	0	0	0	2	0	1	1	1	41	1681	2	0	0	0	1	3000000	1.09861	8750000	1.38629	0.5	4	0	0	0
1	1	1	3	1	3	0	0	1	1	46	2116	2	1	1	0	1	3000000	1.09861	2500000	0	0.5	4	0	0	0
0	0	0	0	0	2	0	1	0	1	40	1600	1	0	0	0	1	5000000	1.38629	2500000	0	0	3	0	0	0
1	1	1	3	1	5	1	0	1	1	63	3969	3	1	1	0	0	5000000	1.38629	75000000	2.19722	0.8	1	0	0	1
1	1	0	2	0.666667	1	0	0	0	1	47	2209	2	1	0	0	1	3000000	1.09861	3750000	0.693147	0.6	2	0	0	1
1	1	1	3	1	2	0	1	0	1	41	1681	2	0	0	0	1	7000000	1.60944	40000000	2.07944	0.4	1	0	0	1
1	1	1	3	1	2	0	1	1	0	53	2809	2	0	0	0	1	7000000	1.60944	3750000	0.693147	0.3	3	0	0	0
1	1	0	2	0.666667	2	0	1	0	0	39	1521	1	1	0	0	1	3000000	1.09861	12500000	1.60944	0.7	3	0	0	0
0	0	1	1	0.333333	2	0	1	1	1	35	1225	1	0	0	0	1	5000000	1.38629	6250000	1.09861	0.3	2	0	0	1
1	1	1	3	1	3	0	0	1	0	32	1024	1	0	0	0	1	3000000	1.09861	2500000	0	0.6	2	0	0	0
1	0	0	1	0.333333	3	0	0	1	1	35	1225	1	0	0	0	1	7000000	1.60944	75000000	2.19722	0.7	2	0	0	0
0	0	0	0	0	1	0	0	1	1	43	1849	2	1	1	0	1	9000000	1.79176	8750000	1.38629	0.4	2	1	0	0
1	1	1	3	1	4	0	0	1	0	40	1600	1	1	1	0	1	11000000	1.94591	3750000	0.693147	0.5	3	0	0	0
1	1	1	3	1	2	0	1	1	0	38	1444	1	1	0	1	1	11000000	1.94591	6250000	1.09861	0.2	4	0	0	0
1	1	1	3	1	4	0	0	1	1	58	3364	2	1	1	0	1	11000000	1.94591	12500000	1.60944	0.5	3	0	0	0
1	1	1	3	1	4	0	0	1	1	29	841	1	0	0	0	1	5000000	1.38629	12500000	1.60944	0.6	2	0	0	0
1	0	1	2	0.666667	2	0	1	1	0	33	1089	1	0	0	0	1	3000000	1.09861	3750000	0.693147	0.3	2	0	0	0
1	1	1	3	1	2	0	1	0	1	50	2500	2	0	0	0	1	7000000	1.60944	75000000	2.19722	0.6	3	0	0	0
1	1	1	3	1	3	0	0	1	0	35	1225	1	1	1	0	1	11000000	1.94591	17500000	1.79176	0.5	2	0	0	1
1	1	1	3	1	3	0	0	1	1	64	4096	3	1	1	0	1	9000000	1.79176	17500000	1.79176	0.2	2	0	0	0
1	1	1	3	1	1	0	1	1	1	54	2916	2	1	1	0	1	7000000	1.60944	3750000	0.693147	0.5	2	0	0	1
1	1	1	3	1	1	0	1	1	0	40	1600	1	1	0	0	1	9000000	1.79176	2500000	0	1	4	0	0	0
1	1	1	3	1	3	0	0	1	1	51	2601	2	1	1	1	1	17000000	2.30259	17500000	1.79176	0.5	2	0	0	1
1	1	1	3	1	4	0	0	1	0	32	1024	1	0	0	0	1	9000000	1.79176	17500000	1.79176	0.3	2	0	0	0
1	1	1	3	1	3	0	0	0	0	55	3025	2	1	1	0	1	13000000	2.07944	12500000	1.60944	0.6	3	0	0	1
1	1	1	3	1	2	0	1	1	0	33	1089	1	1	0	0	1	13000000	2.07944	12500000	1.60944	0.5	4	0	0	0
1	1	1	3	1	3	0	0	0	1	46	2116	2	1	1	0	1	7000000	1.60944	6250000	1.09861	0.5	3	0	0	0
0	0	0	0	0	3	0	0	1	1	56	3136	2	0	1	0	1	5000000	1.38629	25000000	1.94591	0.4	2	0	0	0
0	1	1	2	0.666667	2	0	1	0	1	68	4624	3	1	0	0	1	7000000	1.60944	8750000	1.38629	0.5	3	1	0	0
1	1	1	3	1	3	0	0	1	1	42	1764	2	0	0	0	1	13000000	2.07944	75000000	2.19722	0.4	3	1	0	0
1	1	1	3	1	5	1	0	1	1	52	2704	2	1	0	0	1	15000000	2.19722	75000000	2.19722	0.2	1	0	0	0
1	1	1	3	1	4	0	0	1	1	30	900	1	0	0	0	1	3000000	1.09861	2500000	0	0.8	2	0	0	0
1	1	1	3	1	3	0	0	0	0	54	2916	2	0	1	0	1	3000000	1.09861	40000000	2.07944	0.3	4	0	0	0
1	1	1	3	1	4	0	0	1	1	60	3600	2	1	1	0	1	1500000	0.693147	3750000	0.693147	0.4	4	1	0	0
1	1	1	3	1	2	0	1	0	0	52	2704	2	0	0	0	1	11000000	1.94591	6250000	1.09861	0.4	3	0	0	0
1	1	1	3	1	4	0	0	1	1	34	1156	1	0	0	0	1	1500000	0.693147	8750000	1.38629	0.4	3	0	0	1
1	1	1	3	1	3	0	0	1	1	66	4356	3	0	0	0	1	1500000	0.693147	12500000	1.60944	0.4	4	0	0	1
1	1	1	3	1	4	0	0	1	1	42	1764	2	1	1	0	1	15000000	2.19722	75000000	2.19722	0.5	2	0	0	0
1	1	1	3	1	3	0	0	0	0	44	1936	2	1	1	0	1	7000000	1.60944	6250000	1.09861	0.5	3	0	0	0
1	1	1	3	1	5	1	0	1	0	57	3249	2	0	0	0	1	7000000	1.60944	17500000	1.79176	0.6	2	0	0	0
1	1	1	3	1	3	0	0	0	1	38	1444	1	0	0	0	1	7000000	1.60944	17500000	1.79176	0.7	3	0	0	1
1	1	1	3	1	3	0	0	1	0	39	1521	1	0	0	0	1	5000000	1.38629	25000000	1.94591	0.6	1	0	0	1
1	1	1	3	1	4	0	0	1	0	30	900	1	1	0	0	1	5000000	1.38629	6250000	1.09861	0.6	4	0	0	1
1	1	1	3	1	3	0	0	1	0	43	1849	2	1	1	0	1	11000000	1.94591	40000000	2.07944	0.6	2	0	0	1
1	1	0	2	0.666667	1	0	0	0	1	61	3721	3	1	0	0	0	1500000	0.693147	3750000	0.693147	0.5	2	0	0	0
1	1	1	3	1	5	1	0	1	1	24	576	1	0	0	0	1	3000000	1.09861	8750000	1.38629	0.2	2	0	0	0
0	0	1	1	0.333333	2	0	1	1	1	33	1089	1	1	0	0	1	5000000	1.38629	6250000	1.09861	0.1	1	0	0	1
1	0	1	2	0.666667	2	0	1	1	0	30	900	1	1	1	0	1	9000000	1.79176	6250000	1.09861	0.4	1	0	0	0
1	1	0	2	0.666667	1	0	0	1	1	47	2209	2	1	0	0	1	5000000	1.38629	2500000	0	0.2	3	0	0	0
1	1	1	3	1	3	0	0	0	1	63	3969	3	1	0	0	0	3000000	1.09861	75000000	2.19722	0.3	2	0	0	0
1	1	1	3	1	1	0	1	0	0	44	1936	2	0	0	0	1	1500000	0.693147	2500000	0	0.7	4	0	0	0
0	0	0	0	0	4	1	0	1	1	50	2500	2	1	1	0	1	7000000	1.60944	2500000	0	0.4	3	1	0	0
1	1	1	3	1	3	0	0	0	1	56	3136	2	1	1	0	1	5000000	1.38629	8750000	1.38629	0.4	2	0	0	0
1	1	1	3	1	2	0	1	1	1	44	1936	2	0	0	0	1	1000000	0	25000000	1.94591	0.6	3	1	0	0
0	1	1	2	0.666667	3	0	0	1	1	58	3364	2	1	0	0	0	5000000	1.38629	100000000	2.30259	0.8	3	0	0	0
1	1	1	3	1	2	0	1	1	1	30	900	1	1	0	0	1	3000000	1.09861	17500000	1.79176	0.9	2	0	0	0
1	1	1	3	1	3	0	0	1	1	54	2916	2	1	0	0	1	9000000	1.79176	25000000	1.94591	0.5	4	0	0	1
1	1	1	3	1	1	0	1	0	1	51	2601	2	0	0	1	1	5000000	1.38629	17500000	1.79176	0.5	3	0	0	0
1	0	1	2	0.666667	2	0	1	1	0	47	2209	2	1	1	0	1	9000000	1.79176	25000000	1.94591	0.7	2	0	0	0
1	1	1	3	1	1	0	1	1	0	42	1764	2	0	1	0	1	5000000	1.38629	25000000	1.94591	0.3	2	0	0	1
1	1	1	3	1	3	0	0	0	1	47	2209	2	0	0	0	1	3000000	1.09861	8750000	1.38629	0.6	2	0	0	1
1	1	1	3	1	3	0	0	0	1	50	2500	2	1	1	0	1	9000000	1.79176	17500000	1.79176	0.6	1	0	0	0
0	0	1	1	0.333333	2	0	1	0	0	25	625	1	1	0	0	1	7000000	1.60944	8750000	1.38629	0.8	3	0	1	0
1	1	1	3	1	2	0	1	1	1	46	2116	2	1	0	0	1	7000000	1.60944	6250000	1.09861	0.5	3	0	0	0
1	0	0	1	0.333333	3	0	0	0	0	45	2025	2	1	1	0	1	5000000	1.38629	6250000	1.09861	0.2	2	0	0	0
1	1	1	3	1	4	0	0	1	0	31	961	1	1	1	0	1	5000000	1.38629	3750000	0.693147	0.5	4	0	0	0
1	1	1	3	1	4	0	0	1	1	29	841	1	0	0	0	1	5000000	1.38629	3750000	0.693147	0.5	4	0	0	0
1	1	1	3	1	3	0	0	1	1	63	3969	3	1	1	0	1	17000000	2.30259	17500000	1.79176	0.1	2	0	0	1
1	1	0	2	0.666667	2	0	1	0	1	53	2809	2	0	0	0	1	3000000	1.09861	75000000	2.19722	0.7	2	0	0	1
0	0	0	0	0	2	0	1	0	1	29	841	1	0	0	0	1	5000000	1.38629	2500000	0	0.7	3	0	0	0
0	0	0	0	0	2	0	1	1	0	28	784	1	0	0	0	1	7000000	1.60944	8750000	1.38629	1	2	0	0	1
1	1	1	3	1	1	0	1	1	0	64	4096	3	1	1	0	1	11000000	1.94591	17500000	1.79176	0.7	2	0	0	0
1	1	0	2	0.666667	5	1	0	1	1	48	2304	2	0	0	0	1	11000000	1.94591	75000000	2.19722	0.3	4	0	0	0
1	1	1	3	1	4	0	0	0	0	35	1225	1	1	1	0	1	9000000	1.79176	40000000	2.07944	0.5	3	0	0	0
1	1	1	3	1	3	0	0	0	0	33	1089	1	0	0	0	1	7000000	1.60944	6250000	1.09861	0.7	2	0	0	1
1	1	1	3	1	1	0	1	0	1	46	2116	2	0	0	0	1	1000000	0	2500000	0	0.7	1	0	0	1
1	1	1	3	1	3	0	0	0	1	52	2704	2	1	1	0	1	11000000	1.94591	25000000	1.94591	0	3	0	0	0
1	1	1	3	1	2	0	1	1	0	33	1089	1	1	0	0	1	13000000	2.07944	40000000	2.07944	0.5	1	0	0	1
0	0	0	0	0	1	0	0	1	0	36	1296	1	1	1	0	1	11000000	1.94591	25000000	1.94591	0.3	3	0	0	0
1	1	1	3	1	4	0	0	1	1	63	3969	3	1	1	1	1	9000000	1.79176	75000000	2.19722	0.9	2	0	0	1
1	1	0	2	0.666667	3	0	0	0	0	51	2601	2	1	1	0	1	7000000	1.60944	17500000	1.79176	0.6	3	0	0	0
0	1	1	2	0.666667	4	1	0	0	0	50	2500	2	1	1	0	1	7000000	1.60944	8750000	1.38629	0.3	3	0	0	0
0	0	1	1	0.333333	2	0	1	0	1	54	2916	2	1	1	0	1	9000000	1.79176	3750000	0.693147	0.7	3	0	0	1
1	1	1	3	1	4	0	0	1	1	45	2025	2	0	0	0	1	5000000	1.38629	8750000	1.38629	0.5	5	0	0	0
0	1	1	2	0.666667	3	0	0	1	1	32	1024	1	1	0	0	1	9000000	1.79176	3750000	0.693147	0.6	2	0	0	0
1	1	1	3	1	4	0	0	0	0	43	1849	2	1	1	1	1	11000000	1.94591	75000000	2.19722	0.5	5	0	0	0
1	1	1	3	1	4	0	0	1	1	29	841	1	1	0	0	1	5000000	1.38629	6250000	1.09861	0.7	2	0	0	0
1	1	1	3	1	2	0	1	1	1	33	1089	1	0	0	0	1	7000000	1.60944	12500000	1.60944	0.3	2	0	0	0
1	0	1	2	0.666667	1	0	0	0	0	55	3025	2	1	1	1	1	11000000	1.94591	8750000	1.38629	0.6	2	0	0	1
1	1	0	2	0.666667	2	0	1	0	0	41	1681	2	1	1	1	1	7000000	1.60944	2500000	0	0.4	2	0	0	0
1	1	1	3	1	1	0	1	0	1	50	2500	2	1	1	0	1	13000000	2.07944	8750000	1.38629	0.7	2	0	0	1
1	1	1	3	1	2	0	1	1	0	48	2304	2	0	0	0	1	11000000	1.94591	75000000	2.19722	0.6	4	1	0	0
0	1	1	2	0.666667	3	0	0	0	1	61	3721	3	1	1	0	1	9000000	1.79176	8750000	1.38629	0.6	2	0	0	0
1	1	1	3	1	5	1	0	1	1	55	3025	2	0	0	0	1	9000000	1.79176	12500000	1.60944	0.4	1	0	0	0
1	1	1	3	1	3	0	0	1	0	47	2209	2	0	0	0	1	5000000	1.38629	6250000	1.09861	0.9	1	0	0	0
1	1	1	3	1	3	0	0	0	1	31	961	1	1	1	1	1	7000000	1.60944	8750000	1.38629	0	1	0	0	0
1	1	1	3	1	2	0	1	1	1	43	1849	2	0	0	0	1	11000000	1.94591	6250000	1.09861	0.5	2	0	0	1
1	1	1	3	1	4	0	0	1	1	31	961	1	1	0	0	1	11000000	1.94591	3750000	0.693147	0.7	3	0	0	1
0	0	1	1	0.333333	3	0	0	0	1	40	1600	1	1	1	0	1	3000000	1.09861	2500000	0	0.3	4	0	0	1
1	1	1	3	1	5	1	0	1	1	28	784	1	1	0	0	1	11000000	1.94591	17500000	1.79176	0	2	0	0	0
1	1	1	3	1	5	1	0	1	1	68	4624	3	1	1	0	0	7000000	1.60944	100000000	2.30259	0.7	3	0	0	0
1	1	1	3	1	2	0	1	0	0	44	1936	2	0	0	1	1	3000000	1.09861	3750000	0.693147	0.5	3	0	0	0
1	1	1	3	1	2	0	1	1	1	67	4489	3	1	1	0	0	3000000	1.09861	12500000	1.60944	0.5	2	0	0	0
1	1	1	3	1	2	0	1	1	1	28	784	1	0	0	0	1	5000000	1.38629	6250000	1.09861	0.7	3	0	0	0
1	1	1	3	1	3	0	0	0	1	40	1600	1	1	1	0	1	9000000	1.79176	12500000	1.60944	0.7	2	0	0	1
1	1	1	3	1	4	0	0	1	1	26	676	1	0	0	0	1	3000000	1.09861	6250000	1.09861	0.4	2	1	0	0
1	1	1	3	1	3	0	0	1	1	44	1936	2	1	1	0	1	9000000	1.79176	8750000	1.38629	0.3	2	0	0	1
0	1	1	2	0.666667	2	0	1	0	1	25	625	1	0	0	0	1	3000000	1.09861	6250000	1.09861	0.3	2	0	0	0
1	0	1	2	0.666667	3	0	0	1	1	46	2116	2	1	1	0	1	5000000	1.38629	3750000	0.693147	0.7	3	0	0	0
1	1	1	3	1	4	0	0	1	1	45	2025	2	1	1	0	1	11000000	1.94591	12500000	1.60944	0.7	2	0	0	1
1	1	1	3	1	3	0	0	0	1	75	5625	3	1	1	0	0	3000000	1.09861	40000000	2.07944	0.7	4	0	0	1
1	1	1	3	1	4	0	0	1	1	34	1156	1	1	1	0	1	11000000	1.94591	12500000	1.60944	0.6	1	0	0	0
1	1	1	3	1	4	0	0	1	0	55	3025	2	1	1	0	1	11000000	1.94591	25000000	1.94591	0.5	1	0	0	0
1	1	1	3	1	3	0	0	0	1	54	2916	2	1	1	0	1	15000000	2.19722	2500000	0	0.7	4	1	0	0
1	1	1	3	1	4	0	0	1	1	59	3481	2	0	0	0	1	5000000	1.38629	6250000	1.09861	0.3	1	0	0	0
1	1	1	3	1	3	0	0	1	0	58	3364	2	1	1	0	1	7000000	1.60944	75000000	2.19722	0.9	1	1	0	0
1	1	1	3	1	1	0	1	1	0	35	1225	1	1	1	0	1	5000000	1.38629	8750000	1.38629	0.8	2	0	0	0
1	1	1	3	1	3	0	0	1	1	38	1444	1	0	0	0	0	5000000	1.38629	12500000	1.60944	0.2	3	0	0	0
1	1	1	3	1	4	0	0	1	1	35	1225	1	0	0	1	1	5000000	1.38629	12500000	1.60944	0.4	4	0	0	0
1	0	0	1	0.333333	3	0	0	1	1	47	2209	2	1	0	1	1	5000000	1.38629	17500000	1.79176	0.6	3	0	0	1
1	0	0	1	0.333333	4	1	0	0	1	51	2601	2	0	1	0	1	13000000	2.07944	17500000	1.79176	0.5	1	0	0	1
1	1	0	2	0.666667	3	0	0	1	0	39	1521	1	1	1	0	1	15000000	2.19722	12500000	1.60944	0.5	2	0	0	0
1	1	1	3	1	3	0	0	1	1	42	1764	2	1	1	0	1	11000000	1.94591	40000000	2.07944	0.4	2	1	0	0
1	1	0	2	0.666667	4	1	0	1	1	44	1936	2	1	1	0	1	9000000	1.79176	17500000	1.79176	1	2	0	0	0
1	1	0	2	0.666667	3	0	0	1	0	43	1849	2	0	0	1	1	5000000	1.38629	8750000	1.38629	0.8	3	0	0	0
1	1	1	3	1	2	0	1	0	1	33	1089	1	1	0	1	1	3000000	1.09861	8750000	1.38629	0.5	2	0	0	0
1	1	1	3	1	2	0	1	1	1	34	1156	1	1	1	0	1	7000000	1.60944	12500000	1.60944	0.4	3	0	0	0
1	1	1	3	1	3	0	0	1	1	25	625	1	0	0	0	1	3000000	1.09861	3750000	0.693147	0.3	1	0	0	0
1	0	1	2	0.666667	2	0	1	1	0	33	1089	1	1	1	0	1	5000000	1.38629	12500000	1.60944	0.7	2	0	0	0
1	1	0	2	0.666667	3	0	0	0	1	46	2116	2	1	1	1	1	5000000	1.38629	6250000	1.09861	0.3	3	0	0	0
1	1	0	2	0.666667	4	1	0	1	1	52	2704	2	1	1	1	1	9000000	1.79176	17500000	1.79176	0.7	2	0	0	0
1	1	1	3	1	1	0	1	1	0	47	2209	2	0	0	1	1	11000000	1.94591	8750000	1.38629	0.3	3	0	0	0
1	1	1	3	1	4	0	0	1	1	28	784	1	1	1	0	1	9000000	1.79176	12500000	1.60944	0.5	1	0	0	1
1	1	1	3	1	2	0	1	0	0	54	2916	2	1	1	1	1	11000000	1.94591	17500000	1.79176	0.7	2	0	0	0
0	0	1	1	0.333333	3	0	0	0	0	64	4096	3	1	1	0	0	5000000	1.38629	8750000	1.38629	0.9	2	0	0	0
0	0	1	1	0.333333	1	0	0	0	1	49	2401	2	0	0	0	1	3000000	1.09861	2500000	0	0.3	4	0	0	1
1	1	0	2	0.666667	2	0	1	1	1	37	1369	1	1	1	0	1	3000000	1.09861	2500000	0	0.4	3	0	0	0
1	0	0	1	0.333333	1	0	0	0	0	43	1849	2	0	0	0	1	1500000	0.693147	2500000	0	0	4	0	0	0
1	1	1	3	1	5	1	0	1	1	25	625	1	1	0	0	1	9000000	1.79176	25000000	1.94591	0.9	1	0	0	0
1	1	1	3	1	3	0	0	1	1	67	4489	3	1	1	0	1	9000000	1.79176	40000000	2.07944	0.6	2	0	0	0
1	1	1	3	1	5	1	0	1	1	34	1156	1	1	1	0	1	7000000	1.60944	12500000	1.60944	0	1	0	0	0
0	1	1	2	0.666667	2	0	1	0	1	39	1521	1	0	0	0	1	5000000	1.38629	3750000	0.693147	0.3	3	0	0	0
0	0	1	1	0.333333	3	0	0	0	1	67	4489	3	1	1	0	0	5000000	1.38629	8750000	1.38629	0.5	2	0	0	1
1	1	1	3	1	2	0	1	0	0	40	1600	1	1	1	0	1	5000000	1.38629	3750000	0.693147	0.5	2	0	0	0
1	1	1	3	1	5	1	0	1	1	51	2601	2	1	0	0	1	20000000	2.48491	40000000	2.07944	0.6	3	0	0	0
1	0	1	2	0.666667	2	0	1	1	1	40	1600	1	0	0	0	1	5000000	1.38629	12500000	1.60944	0.7	2	0	0	0
1	1	1	3	1	3	0	0	0	1	62	3844	3	1	0	0	0	1500000	0.693147	40000000	2.07944	0.7	1	0	0	0
1	1	1	3	1	4	0	0	1	1	68	4624	3	1	1	0	1	20000000	2.48491	100000000	2.30259	0.5	1	0	0	0
0	1	0	1	0.333333	2	0	1	1	1	30	900	1	1	1	0	1	7000000	1.60944	12500000	1.60944	0.3	2	0	0	0
1	1	1	3	1	2	0	1	0	1	74	5476	3	1	1	0	0	3000000	1.09861	25000000	1.94591	0.3	3	0	0	1
1	1	1	3	1	2	0	1	1	1	36	1296	1	1	1	0	1	7000000	1.60944	8750000	1.38629	0.7	1	0	0	1
0	1	1	2	0.666667	1	0	0	0	1	25	625	1	1	0	0	1	5000000	1.38629	2500000	0	0.7	3	0	1	0
1	1	1	3	1	3	0	0	1	1	47	2209	2	1	0	1	1	11000000	1.94591	75000000	2.19722	0.4	1	0	0	0
1	1	1	3	1	2	0	1	1	0	34	1156	1	1	1	0	1	7000000	1.60944	25000000	1.94591	0.5	2	0	0	1
1	1	1	3	1	2	0	1	1	1	54	2916	2	1	1	0	1	13000000	2.07944	6250000	1.09861	0.6	3	0	0	0
0	1	1	2	0.666667	1	0	0	0	0	55	3025	2	0	0	0	1	3000000	1.09861	2500000	0	0.7	2	0	0	0
0	1	1	2	0.666667	1	0	0	1	0	34	1156	1	0	0	0	1	5000000	1.38629	3750000	0.693147	0.4	3	0	0	1
1	1	1	3	1	4	0	0	0	1	35	1225	1	0	0	0	1	5000000	1.38629	6250000	1.09861	1	4	0	0	1
1	1	1	3	1	2	0	1	1	0	50	2500	2	0	0	0	1	7000000	1.60944	40000000	2.07944	0.6	2	0	0	1
1	1	0	2	0.666667	1	0	0	0	0	61	3721	3	1	1	1	1	7000000	1.60944	8750000	1.38629	0.7	3	0	0	0
1	1	1	3	1	4	0	0	0	1	56	3136	2	1	1	0	1	11000000	1.94591	12500000	1.60944	0.3	3	0	0	0
0	1	1	2	0.666667	3	0	0	1	0	28	784	1	1	0	0	1	7000000	1.60944	17500000	1.79176	0.6	2	1	0	0
0	1	1	2	0.666667	2	0	1	0	0	54	2916	2	0	1	1	1	3000000	1.09861	6250000	1.09861	0.5	2	0	0	1
0	1	1	2	0.666667	2	0	1	0	1	47	2209	2	1	1	0	1	13000000	2.07944	12500000	1.60944	0.5	1	0	0	0
1	0	1	2	0.666667	2	0	1	1	0	30	900	1	0	0	0	1	3000000	1.09861	2500000	0	0.4	2	0	0	0
1	1	0	2	0.666667	3	0	0	0	1	72	5184	3	1	1	0	0	5000000	1.38629	25000000	1.94591	0.7	1	0	0	1
1	1	1	3	1	3	0	0	1	1	50	2500	2	0	0	0	1	5000000	1.38629	12500000	1.60944	0.5	2	0	0	0
1	1	1	3	1	2	0	1	0	1	37	1369	1	1	1	0	1	9000000	1.79176	6250000	1.09861	0.4	2	0	0	0
1	1	1	3	1	4	0	0	1	1	34	1156	1	1	0	1	1	7000000	1.60944	25000000	1.94591	0.3	2	0	0	0
0	1	1	2	0.666667	2	0	1	1	0	36	1296	1	1	0	0	1	5000000	1.38629	8750000	1.38629	0.7	3	0	0	0
1	1	1	3	1	3	0	0	0	1	37	1369	1	1	0	0	1	3000000	1.09861	40000000	2.07944	0	3	0	0	0
1	0	1	2	0.666667	2	0	1	1	0	37	1369	1	1	1	1	1	7000000	1.60944	2500000	0	0.5	2	0	0	0
1	1	1	3	1	3	0	0	0	0	56	3136	2	1	0	0	1	7000000	1.60944	17500000	1.79176	0.7	2	0	0	0
1	1	1	3	1	3	0	0	1	1	55	3025	2	0	0	0	1	7000000	1.60944	75000000	2.19722	0.7	3	0	0	1
1	1	1	3	1	4	0	0	1	1	45	2025	2	1	1	0	1	11000000	1.94591	8750000	1.38629	0.7	2	0	0	0
1	0	1	2	0.666667	3	0	0	0	0	52	2704	2	0	1	0	0	1000000	0	75000000	2.19722	0.6	2	0	0	1
1	1	1	3	1	2	0	1	1	0	50	2500	2	1	1	0	1	7000000	1.60944	12500000	1.60944	0.4	2	0	0	0
1	1	0	2	0.666667	3	0	0	1	0	45	2025	2	0	0	0	1	1500000	0.693147	6250000	1.09861	0.7	2	0	0	0
1	1	0	2	0.666667	1	0	0	0	1	56	3136	2	1	1	0	1	9000000	1.79176	6250000	1.09861	0.2	3	0	0	1
1	1	1	3	1	4	0	0	1	1	36	1296	1	1	1	0	1	5000000	1.38629	2500000	0	0	1	0	0	1
1	1	0	2	0.666667	3	0	0	1	1	42	1764	2	1	1	0	1	11000000	1.94591	2500000	0	0.3	1	0	0	0
0	0	0	0	0	1	0	0	0	0	49	2401	2	0	0	0	1	3000000	1.09861	3750000	0.693147	0.5	5	0	0	1
1	1	1	3	1	4	0	0	1	1	75	5625	3	1	0	0	1	7000000	1.60944	100000000	2.30259	0.7	1	0	0	1
0	1	1	2	0.666667	3	0	0	1	1	59	3481	2	1	1	0	1	13000000	2.07944	75000000	2.19722	0.4	2	0	0	0
1	1	1	3	1	1	0	1	1	1	59	3481	2	1	1	0	1	7000000	1.60944	12500000	1.60944	0.2	2	0	0	1
1	1	1	3	1	4	0	0	0	0	54	2916	2	1	1	0	1	9000000	1.79176	17500000	1.79176	0.6	2	0	0	0
1	1	1	3	1	3	0	0	1	1	85	7225	3	1	0	0	1	5000000	1.38629	17500000	1.79176	0.5	4	0	0	0
1	1	1	3	1	3	0	0	1	1	33	1089	1	1	0	0	1	11000000	1.94591	6250000	1.09861	0.7	2	0	0	0
1	1	1	3	1	4	0	0	1	1	43	1849	2	0	0	0	1	13000000	2.07944	100000000	2.30259	0.7	1	0	0	0
1	0	1	2	0.666667	3	0	0	1	1	41	1681	2	1	1	0	1	5000000	1.38629	3750000	0.693147	0	2	0	0	1
1	1	1	3	1	3	0	0	1	1	47	2209	2	1	1	0	1	19000000	2.3979	8750000	1.38629	1	2	0	0	0
1	1	1	3	1	4	0	0	1	0	24	576	1	0	0	0	1	3000000	1.09861	3750000	0.693147	0.6	4	0	0	1
1	1	0	2	0.666667	2	0	1	1	0	37	1369	1	1	1	0	1	20000000	2.48491	40000000	2.07944	0.7	2	0	0	0
1	0	1	2	0.666667	1	0	0	1	1	50	2500	2	1	1	0	1	7000000	1.60944	6250000	1.09861	0.1	4	0	0	1
1	1	0	2	0.666667	4	1	0	0	0	54	2916	2	1	0	0	1	9000000	1.79176	40000000	2.07944	0.3	2	0	0	1
0	0	1	1	0.333333	2	0	1	0	0	36	1296	1	1	0	0	1	5000000	1.38629	3750000	0.693147	0.6	2	0	0	0
1	1	1	3	1	3	0	0	0	1	46	2116	2	0	0	0	1	5000000	1.38629	2500000	0	0.5	1	0	0	1
0	0	0	0	0	2	0	1	1	1	38	1444	1	1	1	0	1	13000000	2.07944	25000000	1.94591	0.7	2	0	0	0
1	0	1	2	0.666667	3	0	0	1	0	28	784	1	0	0	0	1	5000000	1.38629	12500000	1.60944	0.7	2	0	0	0
1	1	1	3	1	4	0	0	1	0	62	3844	3	0	0	0	1	3000000	1.09861	17500000	1.79176	0.6	2	0	0	1
1	0	0	1	0.333333	3	0	0	0	1	51	2601	2	0	0	1	1	3000000	1.09861	3750000	0.693147	0.8	2	0	0	1
1	1	1	3	1	2	0	1	0	1	51	2601	2	1	0	0	1	5000000	1.38629	2500000	0	0.2	2	0	0	1
1	1	0	2	0.666667	4	1	0	1	1	27	729	1	0	0	0	1	7000000	1.60944	6250000	1.09861	0.5	2	0	0	0
1	1	1	3	1	1	0	1	1	0	27	729	1	0	0	1	1	5000000	1.38629	8750000	1.38629	0.4	2	0	0	0
0	0	1	1	0.333333	2	0	1	1	0	39	1521	1	1	0	0	1	11000000	1.94591	8750000	1.38629	0.7	3	0	0	1
1	1	1	3	1	2	0	1	1	1	56	3136	2	1	1	0	1	20000000	2.48491	75000000	2.19722	0.6	3	0	0	0
1	1	0	2	0.666667	3	0	0	1	1	67	4489	3	1	1	1	1	20000000	2.48491	25000000	1.94591	1	3	0	0	0
0	1	0	1	0.333333	1	0	0	0	1	28	784	1	1	1	1	1	7000000	1.60944	2500000	0	0.6	4	0	0	0
1	0	1	2	0.666667	2	0	1	0	0	52	2704	2	1	1	0	1	7000000	1.60944	6250000	1.09861	0.3	3	0	0	0
1	1	1	3	1	4	0	0	0	1	58	3364	2	1	1	0	1	9000000	1.79176	75000000	2.19722	0.8	3	0	0	1
1	1	1	3	1	4	0	0	1	1	29	841	1	1	0	0	1	9000000	1.79176	25000000	1.94591	0.4	4	0	0	1
1	1	1	3	1	1	0	1	0	0	46	2116	2	0	0	0	1	7000000	1.60944	12500000	1.60944	0.3	4	0	0	0
1	1	1	3	1	2	0	1	0	1	69	4761	3	1	1	0	0	5000000	1.38629	75000000	2.19722	0.5	1	0	0	0
1	1	1	3	1	1	0	1	0	0	51	2601	2	1	0	0	1	7000000	1.60944	6250000	1.09861	0.6	5	0	0	0
1	1	1	3	1	2	0	1	1	1	70	4900	3	1	1	0	1	5000000	1.38629	25000000	1.94591	0.5	2	0	0	0
0	0	1	1	0.333333	2	0	1	1	0	31	961	1	1	0	0	1	20000000	2.48491	25000000	1.94591	0.2	4	0	0	0
1	1	1	3	1	3	0	0	1	1	40	1600	1	1	1	0	1	7000000	1.60944	2500000	0	0.7	2	0	0	0
1	1	0	2	0.666667	1	0	0	1	0	58	3364	2	0	1	0	1	3000000	1.09861	2500000	0	0.4	3	0	0	0
1	1	0	2	0.666667	1	0	0	1	1	69	4761	3	1	1	0	1	5000000	1.38629	6250000	1.09861	0.3	2	1	0	0
1	0	1	2	0.666667	2	0	1	1	1	71	5041	3	0	0	0	0	3000000	1.09861	75000000	2.19722	0.6	3	0	0	0
1	0	0	1	0.333333	1	0	0	1	0	38	1444	1	0	0	0	1	3000000	1.09861	3750000	0.693147	0.1	4	0	0	0
1	1	1	3	1	2	0	1	1	1	56	3136	2	0	0	0	1	3000000	1.09861	2500000	0	0.1	2	0	0	0
1	0	1	2	0.666667	2	0	1	1	1	35	1225	1	0	0	0	1	5000000	1.38629	2500000	0	0.7	4	0	0	0
1	1	0	2	0.666667	1	0	0	1	0	28	784	1	1	1	0	1	7000000	1.60944	6250000	1.09861	0.5	2	0	0	0
0	0	0	0	0	1	0	0	1	0	33	1089	1	1	1	1	1	7000000	1.60944	25000000	1.94591	0.6	3	1	0	0
1	0	1	2	0.666667	4	1	0	1	1	23	529	1	0	0	0	1	3000000	1.09861	3750000	0.693147	0.6	2	0	0	1
1	1	1	3	1	3	0	0	1	1	48	2304	2	0	0	1	1	3000000	1.09861	25000000	1.94591	0.2	3	0	0	1
1	1	1	3	1	3	0	0	0	1	38	1444	1	1	1	0	1	7000000	1.60944	3750000	0.693147	0.8	3	1	0	0
0	1	1	2	0.666667	2	0	1	1	0	47	2209	2	1	1	0	1	13000000	2.07944	40000000	2.07944	0.3	2	0	0	0
1	1	1	3	1	3	0	0	1	1	30	900	1	1	1	0	1	11000000	1.94591	8750000	1.38629	0.4	2	0	0	0
1	1	0	2	0.666667	2	0	1	1	0	47	2209	2	1	1	0	1	11000000	1.94591	8750000	1.38629	0.9	2	0	0	1
1	1	0	2	0.666667	3	0	0	0	1	70	4900	3	1	1	0	1	3000000	1.09861	12500000	1.60944	0.5	3	1	0	0
1	1	1	3	1	4	0	0	0	1	61	3721	3	0	1	0	1	5000000	1.38629	40000000	2.07944	0.7	2	0	0	0
1	1	1	3	1	4	0	0	1	1	42	1764	2	1	1	0	1	11000000	1.94591	75000000	2.19722	0.6	1	0	0	0
1	1	1	3	1	3	0	0	0	1	33	1089	1	1	0	0	1	9000000	1.79176	3750000	0.693147	1	5	0	0	0
1	1	0	2	0.666667	1	0	0	0	1	28	784	1	0	0	1	1	5000000	1.38629	2500000	0	0.7	3	0	1	0
1	0	1	2	0.666667	4	1	0	0	1	49	2401	2	1	1	0	1	5000000	1.38629	6250000	1.09861	0.3	2	0	0	1
1	1	1	3	1	2	0	1	1	1	33	1089	1	1	1	0	1	7000000	1.60944	8750000	1.38629	0.2	4	0	0	0
1	1	1	3	1	1	0	1	0	1	35	1225	1	0	0	0	1	1500000	0.693147	25000000	1.94591	0.5	1	0	0	0
1	0	1	2	0.666667	3	0	0	1	0	35	1225	1	1	1	1	1	9000000	1.79176	3750000	0.693147	0.3	2	0	0	1
0	1	1	2	0.666667	3	0	0	0	1	40	1600	1	0	0	0	1	5000000	1.38629	25000000	1.94591	0.4	1	0	0	1
1	1	1	3	1	4	0	0	1	1	50	2500	2	1	0	0	1	5000000	1.38629	25000000	1.94591	0.5	4	0	0	1
0	0	1	1	0.333333	1	0	0	0	0	45	2025	2	0	1	0	1	7000000	1.60944	3750000	0.693147	0.7	1	0	0	0
1	1	1	3	1	2	0	1	0	1	56	3136	2	1	1	0	1	9000000	1.79176	17500000	1.79176	0	2	0	0	0
1	1	1	3	1	4	0	0	1	0	46	2116	2	0	0	1	1	11000000	1.94591	75000000	2.19722	0.5	2	0	0	0
0	1	0	1	0.333333	3	0	0	1	1	47	2209	2	1	1	0	1	3000000	1.09861	2500000	0	0.6	1	0	0	0
1	1	0	2	0.666667	3	0	0	1	1	66	4356	3	1	1	0	1	13000000	2.07944	25000000	1.94591	0.2	3	0	0	0
1	1	1	3	1	5	1	0	1	1	67	4489	3	1	1	0	0	1500000	0.693147	8750000	1.38629	0.5	1	0	0	0
1	1	1	3	1	4	0	0	0	1	38	1444	1	1	0	0	1	13000000	2.07944	25000000	1.94591	0.4	4	0	0	0
1	1	0	2	0.666667	4	1	0	1	1	62	3844	3	0	0	1	0	1000000	0	75000000	2.19722	0.5	2	0	0	0
1	1	1	3	1	5	1	0	1	1	50	2500	2	1	0	0	1	9000000	1.79176	25000000	1.94591	0.6	1	0	0	1
0	0	1	1	0.333333	4	1	0	0	1	32	1024	1	1	0	0	1	7000000	1.60944	6250000	1.09861	0.5	2	0	0	0
1	1	0	2	0.666667	2	0	1	1	0	40	1600	1	0	1	1	1	3000000	1.09861	8750000	1.38629	0.5	3	0	0	0
1	1	1	3	1	2	0	1	0	0	56	3136	2	1	1	0	1	9000000	1.79176	8750000	1.38629	0.7	2	0	0	0
1	1	1	3	1	2	0	1	0	1	52	2704	2	1	1	1	1	7000000	1.60944	3750000	0.693147	0.3	1	0	0	0
1	1	1	3	1	3	0	0	1	0	34	1156	1	1	1	0	1	7000000	1.60944	17500000	1.79176	0.9	3	0	0	1
1	1	1	3	1	2	0	1	0	0	54	2916	2	1	1	0	1	7000000	1.60944	2500000	0	0	3	0	0	0
0	1	0	1	0.333333	4	1	0	1	0	27	729	1	0	0	0	1	3000000	1.09861	40000000	2.07944	0.3	2	0	0	0
1	1	0	2	0.666667	2	0	1	1	0	46	2116	2	1	1	0	1	13000000	2.07944	17500000	1.79176	0.6	2	0	0	0
0	1	0	1	0.333333	4	1	0	0	1	57	3249	2	1	1	1	1	9000000	1.79176	12500000	1.60944	0.5	2	0	0	0
0	1	0	1	0.333333	3	0	0	1	0	33	1089	1	1	0	0	1	7000000	1.60944	3750000	0.693147	0.5	2	0	0	0
1	1	1	3	1	4	0	0	1	1	51	2601	2	0	0	0	1	7000000	1.60944	25000000	1.94591	0.5	4	0	0	1
1	1	1	3	1	2	0	1	1	0	40	1600	1	1	1	1	1	7000000	1.60944	12500000	1.60944	0.5	3	0	0	1
0	1	1	2	0.666667	2	0	1	0	1	51	2601	2	0	1	0	1	7000000	1.60944	12500000	1.60944	0.5	1	0	0	0
1	1	1	3	1	2	0	1	0	1	48	2304	2	1	1	0	1	5000000	1.38629	3750000	0.693147	0.6	2	0	0	1
1	1	1	3	1	4	0	0	1	1	42	1764	2	1	1	0	1	9000000	1.79176	8750000	1.38629	0.2	1	0	0	0
1	1	0	2	0.666667	3	0	0	1	1	55	3025	2	1	0	1	1	11000000	1.94591	100000000	2.30259	0.9	3	0	0	0
0	1	1	2	0.666667	3	0	0	0	1	40	1600	1	1	1	0	1	7000000	1.60944	17500000	1.79176	0.2	4	0	0	0
0	0	0	0	0	1	0	0	0	1	30	900	1	0	0	0	1	5000000	1.38629	2500000	0	0.3	4	0	0	0
1	1	1	3	1	4	0	0	1	0	29	841	1	1	1	0	1	7000000	1.60944	25000000	1.94591	0.4	1	0	0	1
1	1	1	3	1	2	0	1	1	0	37	1369	1	0	0	0	1	5000000	1.38629	6250000	1.09861	0.7	2	0	0	1
1	1	1	3	1	3	0	0	1	0	54	2916	2	0	1	0	1	5000000	1.38629	75000000	2.19722	0.4	4	0	0	1
1	1	0	2	0.666667	4	1	0	1	1	49	2401	2	1	1	1	1	20000000	2.48491	100000000	2.30259	1	2	0	0	0
1	1	1	3	1	2	0	1	1	1	30	900	1	0	0	1	1	3000000	1.09861	3750000	0.693147	0.7	1	0	0	1
1	1	1	3	1	3	0	0	0	1	61	3721	3	1	1	0	0	1500000	0.693147	17500000	1.79176	0.7	2	0	0	0
1	1	1	3	1	2	0	1	1	1	32	1024	1	1	1	0	1	7000000	1.60944	17500000	1.79176	0.5	2	0	0	0
0	1	0	1	0.333333	3	0	0	0	0	56	3136	2	1	1	0	1	1000000	0	8750000	1.38629	0.4	3	0	0	0
1	1	1	3	1	3	0	0	1	0	29	841	1	0	0	0	1	7000000	1.60944	3750000	0.693147	1	3	0	0	0
1	1	1	3	1	4	0	0	1	1	53	2809	2	1	0	1	1	11000000	1.94591	100000000	2.30259	0.5	2	0	0	0
1	0	1	2	0.666667	2	0	1	1	1	59	3481	2	1	1	0	1	9000000	1.79176	8750000	1.38629	0.7	2	0	0	0
1	0	0	1	0.333333	3	0	0	0	1	49	2401	2	1	0	0	1	1500000	0.693147	2500000	0	0.4	3	1	0	0
1	1	1	3	1	1	0	1	1	1	45	2025	2	1	1	1	1	11000000	1.94591	8750000	1.38629	1	1	0	0	1
1	1	1	3	1	4	0	0	1	1	42	1764	2	1	1	0	1	11000000	1.94591	25000000	1.94591	0.2	2	0	0	0
1	1	1	3	1	3	0	0	0	1	59	3481	2	1	0	0	1	5000000	1.38629	8750000	1.38629	0.7	2	0	0	0
1	0	1	2	0.666667	3	0	0	1	1	58	3364	2	1	1	0	1	15000000	2.19722	75000000	2.19722	0.7	2	0	0	1
1	1	1	3	1	4	0	0	1	1	30	900	1	0	0	1	1	5000000	1.38629	6250000	1.09861	1	2	0	0	1
1	1	1	3	1	3	0	0	0	0	43	1849	2	1	1	0	1	7000000	1.60944	25000000	1.94591	0.7	3	0	0	0
1	1	1	3	1	1	0	1	0	0	31	961	1	0	0	0	1	7000000	1.60944	6250000	1.09861	0.5	3	0	0	0
1	1	1	3	1	1	0	1	1	0	36	1296	1	0	0	0	1	3000000	1.09861	8750000	1.38629	0.5	2	0	0	1
1	0	1	2	0.666667	2	0	1	0	1	45	2025	2	0	1	1	1	5000000	1.38629	2500000	0	0.6	2	0	0	0
1	1	1	3	1	3	0	0	1	1	45	2025	2	1	1	0	1	9000000	1.79176	8750000	1.38629	0.3	2	0	0	0
1	1	1	3	1	4	0	0	1	1	61	3721	3	1	1	0	0	3000000	1.09861	40000000	2.07944	0.5	1	0	0	0
0	0	0	0	0	2	0	1	0	0	28	784	1	1	0	0	1	5000000	1.38629	3750000	0.693147	0.5	3	0	0	0
0	1	1	2	0.666667	2	0	1	1	1	49	2401	2	0	0	0	1	3000000	1.09861	8750000	1.38629	0.4	4	0	0	0
1	1	1	3	1	2	0	1	1	1	40	1600	1	1	1	0	1	19000000	2.3979	25000000	1.94591	0.5	1	0	0	0
1	1	1	3	1	2	0	1	1	1	37	1369	1	0	0	0	1	7000000	1.60944	3750000	0.693147	0.4	2	0	0	1
1	1	1	3	1	4	0	0	0	1	46	2116	2	0	1	0	1	7000000	1.60944	8750000	1.38629	0.4	2	0	0	0
1	1	1	3	1	2	0	1	1	1	66	4356	3	1	0	0	0	3000000	1.09861	75000000	2.19722	0.6	3	0	0	1
0	1	1	2	0.666667	3	0	0	1	0	29	841	1	0	0	0	1	3000000	1.09861	2500000	0	0.3	3	0	0	1
1	1	0	2	0.666667	4	1	0	0	1	37	1369	1	1	1	0	1	7000000	1.60944	17500000	1.79176	0.3	3	0	0	0
1	1	1	3	1	3	0	0	1	0	40	1600	1	1	0	0	1	11000000	1.94591	17500000	1.79176	0.7	2	0	0	1
0	1	1	2	0.666667	4	1	0	1	1	73	5329	3	1	1	1	1	9000000	1.79176	25000000	1.94591	0.7	3	0	0	0
1	1	1	3	1	2	0	1	1	1	46	2116	2	1	1	0	1	9000000	1.79176	8750000	1.38629	0.7	1	0	0	0
1	1	0	2	0.666667	2	0	1	1	1	49	2401	2	1	1	1	1	9000000	1.79176	6250000	1.09861	0.3	2	0	0	1
1	1	0	2	0.666667	4	1	0	0	1	59	3481	2	1	0	0	1	9000000	1.79176	8750000	1.38629	0.7	3	0	0	0
0	1	0	1	0.333333	1	0	0	0	0	62	3844	3	0	0	0	1	5000000	1.38629	3750000	0.693147	0.5	3	0	0	0
1	1	1	3	1	3	0	0	1	1	33	1089	1	0	0	1	1	1500000	0.693147	2500000	0	0.6	2	0	0	0
0	0	0	0	0	1	0	0	0	0	49	2401	2	1	1	0	1	7000000	1.60944	2500000	0	0.2	4	0	0	0
1	1	1	3	1	1	0	1	1	1	42	1764	2	1	1	0	1	9000000	1.79176	3750000	0.693147	0.3	1	0	0	0
0	0	0	0	0	2	0	1	0	0	43	1849	2	0	1	0	1	3000000	1.09861	3750000	0.693147	0.3	2	0	0	0
0	0	0	0	0	3	0	0	0	1	42	1764	2	1	1	1	1	11000000	1.94591	12500000	1.60944	0.9	3	0	0	0
1	1	1	3	1	5	1	0	0	1	56	3136	2	1	1	0	1	17000000	2.30259	40000000	2.07944	0.6	2	0	0	0
1	1	1	3	1	1	0	1	0	0	35	1225	1	1	1	0	1	7000000	1.60944	3750000	0.693147	0.5	2	0	0	0
1	1	1	3	1	1	0	1	1	0	43	1849	2	1	0	0	1	7000000	1.60944	25000000	1.94591	0.7	4	0	0	0
1	0	0	1	0.333333	2	0	1	1	0	25	625	1	1	1	0	1	5000000	1.38629	3750000	0.693147	0.6	4	0	0	1
1	1	1	3	1	3	0	0	1	1	40	1600	1	1	1	0	1	9000000	1.79176	17500000	1.79176	0.5	3	0	0	0
1	1	1	3	1	2	0	1	1	1	47	2209	2	1	1	0	1	11000000	1.94591	25000000	1.94591	0.6	2	0	0	1
1	1	1	3	1	4	0	0	1	1	35	1225	1	0	0	0	1	5000000	1.38629	2500000	0	0.3	3	0	0	0
0	1	1	2	0.666667	4	1	0	0	1	42	1764	2	1	1	0	1	9000000	1.79176	8750000	1.38629	0.8	1	0	0	0
1	0	1	2	0.666667	2	0	1	1	1	26	676	1	0	0	0	1	3000000	1.09861	3750000	0.693147	0.5	2	0	0	1
0	0	1	1	0.333333	1	0	0	1	1	36	1296	1	1	1	0	1	5000000	1.38629	2500000	0	0.3	4	0	0	1
1	1	0	2	0.666667	2	0	1	1	1	30	900	1	0	0	0	1	3000000	1.09861	6250000	1.09861	0.6	2	0	0	0
1	1	1	3	1	1	0	1	1	1	24	576	1	0	0	0	1	5000000	1.38629	8750000	1.38629	0.3	2	0	0	0
1	1	0	2	0.666667	2	0	1	1	0	47	2209	2	0	0	0	1	7000000	1.60944	25000000	1.94591	0.6	2	0	0	0
1	1	1	3	1	4	0	0	1	1	71	5041	3	1	1	0	1	9000000	1.79176	75000000	2.19722	1	1	0	0	1
1	1	1	3	1	3	0	0	1	0	31	961	1	1	1	0	1	7000000	1.60944	6250000	1.09861	0.2	2	0	0	1
1	1	1	3	1	3	0	0	1	1	36	1296	1	1	1	0	1	7000000	1.60944	2500000	0	0.5	4	0	0	0
1	1	1	3	1	4	0	0	1	1	56	3136	2	1	0	0	1	3000000	1.09861	75000000	2.19722	1	2	0	0	0
1	1	1	3	1	2	0	1	0	1	64	4096	3	1	1	0	0	3000000	1.09861	2500000	0	0.4	2	0	0	1
1	0	1	2	0.666667	3	0	0	0	1	46	2116	2	1	1	1	1	5000000	1.38629	8750000	1.38629	0.4	3	0	0	0
0	1	1	2	0.666667	4	1	0	1	1	32	1024	1	1	1	0	1	5000000	1.38629	8750000	1.38629	0.2	3	0	0	0
0	1	1	2	0.666667	3	0	0	1	0	37	1369	1	0	0	0	1	5000000	1.38629	3750000	0.693147	0.8	3	0	0	1
1	1	1	3	1	4	0	0	1	1	42	1764	2	1	0	0	1	7000000	1.60944	12500000	1.60944	0.3	2	0	0	0
1	1	1	3	1	3	0	0	1	0	47	2209	2	0	0	0	1	1000000	0	40000000	2.07944	0.6	2	0	0	0
1	1	0	2	0.666667	3	0	0	0	0	53	2809	2	1	1	0	1	3000000	1.09861	12500000	1.60944	0.5	3	0	1	0
1	1	0	2	0.666667	3	0	0	1	1	58	3364	2	1	1	0	1	11000000	1.94591	3750000	0.693147	1	2	1	0	0
1	1	1	3	1	4	0	0	1	0	37	1369	1	1	1	0	1	17000000	2.30259	12500000	1.60944	0.3	2	0	0	1
0	0	0	0	0	3	0	0	0	0	56	3136	2	0	0	0	1	5000000	1.38629	3750000	0.693147	0.7	4	0	0	0
0	0	1	1	0.333333	1	0	0	0	0	47	2209	2	1	0	0	1	17000000	2.30259	100000000	2.30259	0.5	3	0	0	0
1	0	0	1	0.333333	3	0	0	0	1	43	1849	2	1	1	0	1	7000000	1.60944	2500000	0	0.3	2	0	0	0
1	0	1	2	0.666667	2	0	1	1	0	26	676	1	1	0	0	1	7000000	1.60944	12500000	1.60944	0.5	2	0	0	0
1	1	1	3	1	5	1	0	1	1	32	1024	1	0	0	0	1	5000000	1.38629	8750000	1.38629	0.3	3	0	0	1
1	1	1	3	1	4	0	0	1	1	66	4356	3	1	1	0	0	5000000	1.38629	100000000	2.30259	0.7	2	0	0	0
1	1	1	3	1	3	0	0	1	1	33	1089	1	1	0	0	1	9000000	1.79176	12500000	1.60944	0.5	2	0	0	0
1	1	1	3	1	4	0	0	1	0	31	961	1	1	1	1	1	3000000	1.09861	12500000	1.60944	0.3	3	0	0	1
1	1	0	2	0.666667	3	0	0	1	1	28	784	1	0	0	0	1	7000000	1.60944	8750000	1.38629	1	4	0	0	0
1	0	1	2	0.666667	3	0	0	1	0	35	1225	1	1	1	0	1	5000000	1.38629	3750000	0.693147	1	2	0	0	1
1	1	1	3	1	4	0	0	1	1	25	625	1	0	0	0	1	5000000	1.38629	40000000	2.07944	0.9	4	0	0	0
1	1	1	3	1	2	0	1	1	1	57	3249	2	0	0	0	0	1000000	0	40000000	2.07944	1	3	0	0	0
0	0	0	0	0	2	0	1	0	1	40	1600	1	1	1	1	1	5000000	1.38629	3750000	0.693147	0.5	2	0	0	0
1	1	1	3	1	2	0	1	0	0	34	1156	1	0	0	0	1	5000000	1.38629	3750000	0.693147	0.7	2	0	0	1
1	1	1	3	1	4	0	0	1	1	68	4624	3	1	1	0	1	7000000	1.60944	8750000	1.38629	0.7	2	0	0	0
1	1	0	2	0.666667	1	0	0	1	0	47	2209	2	1	0	0	1	7000000	1.60944	40000000	2.07944	0.4	3	0	0	0
1	0	1	2	0.666667	2	0	1	1	0	33	1089	1	1	1	0	1	9000000	1.79176	6250000	1.09861	0.5	3	0	0	1
1	1	1	3	1	4	0	0	1	1	49	2401	2	1	1	1	1	11000000	1.94591	3750000	0.693147	0.9	3	1	0	0
1	1	1	3	1	4	0	0	1	1	62	3844	3	1	1	1	1	5000000	1.38629	75000000	2.19722	0.4	2	0	0	1
1	1	1	3	1	2	0	1	1	0	33	1089	1	0	0	0	1	5000000	1.38629	6250000	1.09861	0.5	3	0	0	0
1	1	1	3	1	1	0	1	0	1	50	2500	2	0	0	1	1	3000000	1.09861	2500000	0	0.7	3	0	0	0
1	1	1	3	1	1	0	1	1	1	47	2209	2	0	0	0	1	5000000	1.38629	8750000	1.38629	0.5	2	0	0	0
1	1	1	3	1	3	0	0	1	1	39	1521	1	1	1	0	1	13000000	2.07944	25000000	1.94591	0.2	2	0	0	0
1	1	1	3	1	3	0	0	1	0	59	3481	2	0	1	0	1	7000000	1.60944	75000000	2.19722	0.7	2	0	0	0
1	1	1	3	1	4	0	0	1	1	39	1521	1	1	1	0	1	7000000	1.60944	17500000	1.79176	0.5	1	0	0	0
1	1	1	3	1	3	0	0	1	1	49	2401	2	1	1	0	1	20000000	2.48491	100000000	2.30259	0.2	1	0	0	0
1	1	1	3	1	4	0	0	0	1	59	3481	2	1	1	0	1	5000000	1.38629	2500000	0	0.5	2	0	0	0
1	1	1	3	1	4	0	0	1	0	31	961	1	1	1	0	1	3000000	1.09861	8750000	1.38629	0.5	4	0	0	0
1	1	0	2	0.666667	1	0	0	0	0	51	2601	2	0	0	0	1	5000000	1.38629	8750000	1.38629	0.7	3	0	0	0
1	1	1	3	1	4	0	0	1	1	33	1089	1	1	0	1	1	5000000	1.38629	6250000	1.09861	0.5	2	0	0	0
1	1	1	3	1	4	0	0	1	1	36	1296	1	1	1	0	1	11000000	1.94591	12500000	1.60944	0.6	4	0	0	0
1	0	1	2	0.666667	3	0	0	1	1	46	2116	2	1	1	0	1	9000000	1.79176	2500000	0	0.6	1	0	0	0
1	1	1	3	1	3	0	0	1	1	24	576	1	0	0	0	1	3000000	1.09861	2500000	0	0.3	4	0	0	1
1	0	0	1	0.333333	2	0	1	1	1	33	1089	1	0	0	0	1	1500000	0.693147	2500000	0	0.7	4	0	0	0
1	0	1	2	0.666667	2	0	1	0	0	56	3136	2	1	1	0	0	9000000	1.79176	40000000	2.07944	0.5	3	0	0	0
1	0	0	1	0.333333	1	0	0	0	0	42	1764	2	0	0	0	1	3000000	1.09861	2500000	0	0.5	3	0	0	0
1	1	1	3	1	1	0	1	1	0	63	3969	3	1	1	0	1	17000000	2.30259	40000000	2.07944	0.5	2	0	0	0
0	1	1	2	0.666667	1	0	0	0	1	58	3364	2	1	1	0	1	20000000	2.48491	100000000	2.30259	1	1	0	0	0
1	1	0	2	0.666667	2	0	1	0	0	34	1156	1	1	1	0	1	3000000	1.09861	2500000	0	0	3	0	0	1
1	1	1	3	1	1	0	1	0	1	22	484	1	0	0	0	0	3000000	1.09861	2500000	0	0.3	2	0	0	0
1	1	1	3	1	4	0	0	1	1	50	2500	2	1	1	0	1	11000000	1.94591	40000000	2.07944	0.4	3	0	0	1
1	1	1	3	1	3	0	0	1	1	44	1936	2	1	1	0	1	7000000	1.60944	6250000	1.09861	0.3	3	0	0	0
1	0	1	2	0.666667	1	0	0	1	0	30	900	1	0	0	0	1	3000000	1.09861	3750000	0.693147	0.3	3	1	0	0
1	0	0	1	0.333333	3	0	0	1	1	33	1089	1	1	1	0	1	7000000	1.60944	8750000	1.38629	0.2	3	0	0	0
1	0	0	1	0.333333	3	0	0	0	1	59	3481	2	1	1	1	1	9000000	1.79176	8750000	1.38629	0.7	3	0	0	1
1	1	0	2	0.666667	4	1	0	1	1	51	2601	2	1	1	0	1	11000000	1.94591	3750000	0.693147	0.3	3	0	0	1
0	1	0	1	0.333333	2	0	1	1	0	45	2025	2	0	1	1	1	5000000	1.38629	25000000	1.94591	0.5	4	0	0	0
1	1	0	2	0.666667	4	1	0	1	1	71	5041	3	1	1	0	0	3000000	1.09861	25000000	1.94591	0.2	3	0	0	0
1	1	1	3	1	4	0	0	1	1	41	1681	2	0	0	0	1	5000000	1.38629	12500000	1.60944	0.6	2	0	0	0
1	1	1	3	1	3	0	0	1	1	34	1156	1	1	0	0	1	13000000	2.07944	40000000	2.07944	1	2	0	0	0
1	0	1	2	0.666667	2	0	1	1	0	59	3481	2	1	1	1	1	9000000	1.79176	25000000	1.94591	0.3	2	0	0	0
0	0	0	0	0	1	0	0	0	0	53	2809	2	1	1	0	1	11000000	1.94591	12500000	1.60944	0.7	2	0	0	0
1	1	1	3	1	4	0	0	0	1	50	2500	2	0	1	0	1	7000000	1.60944	2500000	0	0.2	3	0	0	1
1	1	1	3	1	2	0	1	1	0	50	2500	2	0	0	1	1	7000000	1.60944	40000000	2.07944	0.5	3	0	0	1
1	1	1	3	1	2	0	1	1	1	39	1521	1	1	0	0	1	7000000	1.60944	12500000	1.60944	0.6	2	0	0	0
1	0	1	2	0.666667	2	0	1	1	0	49	2401	2	1	1	0	1	9000000	1.79176	40000000	2.07944	0.5	4	0	0	1
1	1	1	3	1	5	1	0	1	1	47	2209	2	1	1	0	1	9000000	1.79176	2500000	0	0.5	1	0	0	0
1	1	0	2	0.666667	3	0	0	1	1	78	6084	3	1	1	1	1	5000000	1.38629	25000000	1.94591	0.6	3	0	0	1
1	1	1	3	1	3	0	0	1	0	30	900	1	0	0	0	1	5000000	1.38629	17500000	1.79176	0.9	2	0	0	0
1	0	1	2	0.666667	4	1	0	0	1	37	1369	1	1	1	0	1	7000000	1.60944	40000000	2.07944	0.5	3	0	0	0
1	1	1	3	1	2	0	1	1	1	54	2916	2	1	1	0	1	9000000	1.79176	17500000	1.79176	0.1	2	0	0	0
1	0	0	1	0.333333	3	0	0	1	1	26	676	1	0	0	0	1	7000000	1.60944	17500000	1.79176	0.7	2	0	1	0
1	1	1	3	1	4	0	0	1	1	60	3600	2	1	1	0	1	20000000	2.48491	100000000	2.30259	0.7	2	0	0	0
1	1	1	3	1	2	0	1	1	0	32	1024	1	1	1	0	1	3000000	1.09861	3750000	0.693147	0.2	2	0	0	0
1	1	1	3	1	3	0	0	1	0	57	3249	2	1	0	0	1	5000000	1.38629	3750000	0.693147	0.5	2	0	0	0
0	0	1	1	0.333333	3	0	0	0	0	46	2116	2	1	1	0	1	5000000	1.38629	2500000	0	0.7	3	0	0	0
1	1	1	3	1	4	0	0	0	0	44	1936	2	1	1	0	1	13000000	2.07944	40000000	2.07944	0.5	2	0	0	1
1	1	1	3	1	4	0	0	1	1	63	3969	3	1	1	0	1	7000000	1.60944	25000000	1.94591	0.4	2	0	0	0
1	1	0	2	0.666667	4	1	0	1	1	53	2809	2	1	1	0	1	7000000	1.60944	3750000	0.693147	0.3	4	0	0	1
0	1	0	1	0.333333	3	0	0	0	0	34	1156	1	1	1	1	1	5000000	1.38629	8750000	1.38629	0.5	3	0	0	0
1	1	1	3	1	4	0	0	1	0	52	2704	2	0	1	0	1	3000000	1.09861	8750000	1.38629	0.6	4	0	0	0
1	1	1	3	1	1	0	1	0	1	45	2025	2	0	1	0	1	3000000	1.09861	2500000	0	0	2	0	0	0
0	0	1	1	0.333333	3	0	0	1	0	60	3600	2	1	1	0	1	3000000	1.09861	12500000	1.60944	0.5	2	1	0	0
1	1	1	3	1	4	0	0	0	0	32	1024	1	1	1	0	1	3000000	1.09861	12500000	1.60944	0.5	3	0	0	0
1	0	1	2	0.666667	1	0	0	0	0	37	1369	1	0	0	0	1	5000000	1.38629	3750000	0.693147	0.6	4	1	0	0
1	1	1	3	1	3	0	0	1	1	30	900	1	0	0	0	1	5000000	1.38629	12500000	1.60944	0.6	2	0	0	1
1	0	1	2	0.666667	2	0	1	1	0	33	1089	1	1	0	1	1	15000000	2.19722	40000000	2.07944	0.6	2	0	0	0
1	1	0	2	0.666667	3	0	0	0	1	56	3136	2	0	0	0	0	1000000	0	25000000	1.94591	0.5	3	0	0	0
1	1	1	3	1	1	0	1	0	1	49	2401	2	0	0	0	1	3000000	1.09861	40000000	2.07944	0.6	2	0	0	0
0	0	0	0	0	1	0	0	0	0	48	2304	2	0	1	0	1	3000000	1.09861	2500000	0	0.3	2	0	0	1
1	1	1	3	1	4	0	0	0	1	42	1764	2	1	1	0	1	9000000	1.79176	8750000	1.38629	0.7	4	0	0	0
1	1	1	3	1	4	0	0	1	1	75	5625	3	1	1	0	0	7000000	1.60944	100000000	2.30259	0.7	3	0	0	1
1	1	1	3	1	4	0	0	1	1	45	2025	2	1	1	0	1	11000000	1.94591	8750000	1.38629	0.7	2	0	0	0
1	1	1	3	1	3	0	0	1	1	53	2809	2	1	1	0	1	5000000	1.38629	8750000	1.38629	0.2	3	0	0	0
0	0	0	0	0	3	0	0	1	0	42	1764	2	1	1	0	1	5000000	1.38629	2500000	0	0	2	1	0	0
1	0	0	1	0.333333	1	0	0	0	1	50	2500	2	1	0	1	1	7000000	1.60944	8750000	1.38629	1	5	0	0	0
1	1	1	3	1	5	1	0	0	0	42	1764	2	1	1	0	1	11000000	1.94591	12500000	1.60944	0.2	2	0	0	0
1	1	0	2	0.666667	2	0	1	1	1	63	3969	3	1	1	0	1	5000000	1.38629	25000000	1.94591	0.6	1	0	0	0
1	1	1	3	1	5	1	0	0	0	45	2025	2	1	1	1	1	7000000	1.60944	8750000	1.38629	0.7	3	0	0	0
1	1	0	2	0.666667	4	1	0	1	1	51	2601	2	1	1	0	1	7000000	1.60944	6250000	1.09861	0.5	2	0	0	1
1	1	1	3	1	5	1	0	0	1	50	2500	2	1	0	0	1	7000000	1.60944	8750000	1.38629	0.2	2	0	0	0
1	1	1	3	1	3	0	0	1	1	71	5041	3	1	1	0	1	19000000	2.3979	75000000	2.19722	0.7	1	0	0	1
1	1	1	3	1	2	0	1	0	0	44	1936	2	1	0	0	1	11000000	1.94591	17500000	1.79176	0.7	2	0	0	1
1	1	1	3	1	4	0	0	1	1	31	961	1	1	1	0	1	7000000	1.60944	12500000	1.60944	0.5	3	0	0	0
0	1	1	2	0.666667	3	0	0	1	1	65	4225	3	1	1	0	0	1500000	0.693147	6250000	1.09861	0.3	3	0	0	0
1	1	1	3	1	4	0	0	1	1	49	2401	2	1	0	0	1	7000000	1.60944	3750000	0.693147	0.8	2	0	0	1
1	1	1	3	1	3	0	0	1	1	40	1600	1	1	0	0	1	13000000	2.07944	25000000	1.94591	0.4	3	0	0	1
1	1	1	3	1	4	0	0	1	1	46	2116	2	1	0	0	1	9000000	1.79176	75000000	2.19722	0.7	2	0	0	1
0	1	0	1	0.333333	2	0	1	0	0	56	3136	2	1	1	0	1	11000000	1.94591	75000000	2.19722	0.7	4	0	0	0
1	1	1	3	1	3	0	0	0	0	31	961	1	1	1	0	1	9000000	1.79176	17500000	1.79176	0.6	4	0	0	0
1	1	0	2	0.666667	4	1	0	1	1	71	5041	3	1	1	0	0	3000000	1.09861	12500000	1.60944	0.3	4	0	0	0
0	1	1	2	0.666667	5	1	0	1	0	26	676	1	0	0	0	1	5000000	1.38629	6250000	1.09861	0.5	4	0	0	0
1	1	1	3	1	3	0	0	1	0	53	2809	2	1	1	0	1	5000000	1.38629	25000000	1.94591	0.4	3	0	0	0
1	1	1	3	1	1	0	1	0	1	45	2025	2	1	0	0	1	7000000	1.60944	6250000	1.09861	0.3	1	0	0	1
1	0	1	2	0.666667	2	0	1	1	1	32	1024	1	0	0	0	1	3000000	1.09861	3750000	0.693147	0.4	2	0	0	0
1	1	1	3	1	4	0	0	1	1	69	4761	3	1	1	0	0	5000000	1.38629	25000000	1.94591	0.4	3	0	0	0
1	1	1	3	1	2	0	1	1	0	32	1024	1	1	1	1	1	7000000	1.60944	8750000	1.38629	0.4	2	0	0	1
1	1	1	3	1	4	0	0	1	0	26	676	1	1	1	1	1	3000000	1.09861	3750000	0.693147	0.5	3	0	0	1
1	1	1	3	1	1	0	1	1	0	25	625	1	0	0	1	1	5000000	1.38629	2500000	0	0.5	4	0	0	1
1	1	1	3	1	3	0	0	1	1	46	2116	2	0	0	1	1	3000000	1.09861	6250000	1.09861	0.4	3	0	0	0
1	1	1	3	1	3	0	0	1	1	34	1156	1	1	0	1	1	5000000	1.38629	2500000	0	0.8	1	0	0	0
1	1	0	2	0.666667	4	1	0	1	0	32	1024	1	1	0	0	1	9000000	1.79176	3750000	0.693147	0.4	2	0	0	0
1	1	1	3	1	4	0	0	1	1	61	3721	3	1	0	0	1	5000000	1.38629	100000000	2.30259	0.5	3	0	0	0
1	1	1	3	1	1	0	1	1	0	39	1521	1	0	0	0	1	5000000	1.38629	3750000	0.693147	1	3	0	0	1
1	0	0	1	0.333333	2	0	1	1	0	51	2601	2	0	0	0	1	1500000	0.693147	2500000	0	0.7	3	0	0	0
1	0	0	1	0.333333	2	0	1	0	0	43	1849	2	1	1	0	1	5000000	1.38629	3750000	0.693147	0.5	2	0	0	0
1	1	1	3	1	2	0	1	1	1	35	1225	1	0	0	0	1	5000000	1.38629	25000000	1.94591	0.4	3	0	0	0
1	1	1	3	1	3	0	0	1	1	59	3481	2	0	0	0	0	1000000	0	8750000	1.38629	0.7	3	0	0	0
0	1	1	2	0.666667	3	0	0	1	0	36	1296	1	1	1	1	1	9000000	1.79176	25000000	1.94591	0.3	3	0	0	1
1	1	1	3	1	1	0	1	0	1	35	1225	1	0	0	0	1	9000000	1.79176	6250000	1.09861	0.6	1	0	0	0
1	1	1	3	1	3	0	0	1	1	55	3025	2	1	1	1	1	9000000	1.79176	40000000	2.07944	0.7	1	0	0	0
0	0	0	0	0	2	0	1	0	0	38	1444	1	1	1	0	1	9000000	1.79176	3750000	0.693147	0.4	3	0	0	0
0	1	1	2	0.666667	3	0	0	1	1	62	3844	3	1	0	0	1	5000000	1.38629	6250000	1.09861	0.6	2	0	0	0
1	1	1	3	1	2	0	1	0	0	53	2809	2	1	0	0	1	3000000	1.09861	6250000	1.09861	0.7	2	0	0	1
1	1	1	3	1	3	0	0	0	1	50	2500	2	0	0	0	1	5000000	1.38629	8750000	1.38629	0.5	3	0	0	0
1	1	1	3	1	4	0	0	1	1	61	3721	3	1	1	0	0	3000000	1.09861	40000000	2.07944	0.2	2	0	0	0
1	1	1	3	1	3	0	0	0	1	27	729	1	0	0	0	1	7000000	1.60944	3750000	0.693147	0.4	2	0	0	0
1	1	0	2	0.666667	3	0	0	1	0	40	1600	1	1	1	0	1	11000000	1.94591	12500000	1.60944	0.4	3	0	0	1
1	1	1	3	1	3	0	0	0	0	53	2809	2	1	1	0	1	13000000	2.07944	6250000	1.09861	0.4	4	0	0	0
1	0	0	1	0.333333	1	0	0	1	0	48	2304	2	0	0	0	1	1000000	0	2500000	0	0.4	4	0	0	1
1	0	1	2	0.666667	2	0	1	1	1	44	1936	2	0	0	1	1	11000000	1.94591	75000000	2.19722	0.3	1	0	0	0
1	1	1	3	1	4	0	0	0	0	27	729	1	1	0	0	1	5000000	1.38629	8750000	1.38629	0.2	4	0	0	0
1	1	0	2	0.666667	2	0	1	1	0	29	841	1	0	0	0	1	5000000	1.38629	8750000	1.38629	0.3	1	0	0	0
1	1	1	3	1	2	0	1	0	1	51	2601	2	1	1	0	1	9000000	1.79176	8750000	1.38629	0.7	3	0	0	0
1	0	0	1	0.333333	3	0	0	1	1	34	1156	1	1	0	0	1	11000000	1.94591	8750000	1.38629	0.3	1	0	0	0
1	1	1	3	1	4	0	0	1	1	39	1521	1	1	1	0	1	7000000	1.60944	8750000	1.38629	0.5	2	0	0	0
1	1	1	3	1	2	0	1	1	1	31	961	1	1	0	0	1	5000000	1.38629	3750000	0.693147	0.6	2	0	0	1
1	1	1	3	1	5	1	0	1	1	30	900	1	1	1	0	1	7000000	1.60944	8750000	1.38629	0.5	3	0	0	1
1	1	1	3	1	3	0	0	1	1	38	1444	1	0	0	0	1	20000000	2.48491	100000000	2.30259	0.2	2	0	0	1
1	1	1	3	1	3	0	0	0	1	61	3721	3	1	1	0	0	3000000	1.09861	100000000	2.30259	0.7	2	0	0	0
1	1	1	3	1	4	0	0	0	0	53	2809	2	0	0	0	1	7000000	1.60944	25000000	1.94591	0.9	2	0	0	0
1	0	1	2	0.666667	2	0	1	0	1	37	1369	1	1	0	0	1	5000000	1.38629	6250000	1.09861	0	3	0	0	0
0	1	1	2	0.666667	5	1	0	1	1	62	3844	3	1	1	0	1	9000000	1.79176	12500000	1.60944	1	2	0	0	1
0	1	1	2	0.666667	3	0	0	0	0	54	2916	2	1	1	0	1	7000000	1.60944	12500000	1.60944	0.5	2	0	0	0
1	1	1	3	1	5	1	0	1	0	26	676	1	0	0	0	1	3000000	1.09861	2500000	0	0.5	3	0	0	0
1	1	1	3	1	3	0	0	1	1	51	2601	2	1	0	0	1	11000000	1.94591	75000000	2.19722	0.7	2	0	0	0
1	1	1	3	1	1	0	1	1	1	35	1225	1	1	1	0	1	3000000	1.09861	6250000	1.09861	0.6	2	0	0	0
1	1	1	3	1	4	0	0	1	1	53	2809	2	1	0	0	1	5000000	1.38629	8750000	1.38629	1	2	0	0	0
1	0	0	1	0.333333	3	0	0	1	1	55	3025	2	1	1	0	1	5000000	1.38629	3750000	0.693147	0.8	2	0	0	0
1	1	1	3	1	2	0	1	0	1	42	1764	2	1	1	0	1	9000000	1.79176	3750000	0.693147	0.5	3	0	0	0
1	1	1	3	1	3	0	0	1	1	44	1936	2	0	0	1	1	9000000	1.79176	12500000	1.60944	0.7	1	0	0	0
1	1	1	3	1	3	0	0	1	1	34	1156	1	1	0	0	1	11000000	1.94591	6250000	1.09861	0.3	3	0	0	1
0	1	1	2	0.666667	1	0	0	0	0	40	1600	1	0	0	1	1	3000000	1.09861	3750000	0.693147	0	4	0	0	0
1	0	0	1	0.333333	1	0	0	0	0	44	1936	2	1	1	0	1	9000000	1.79176	8750000	1.38629	0.3	2	0	0	0
1	1	1	3	1	2	0	1	0	0	45	2025	2	0	1	0	1	5000000	1.38629	3750000	0.693147	0.4	3	0	0	1
1	1	1	3	1	4	0	0	1	1	38	1444	1	1	1	0	1	9000000	1.79176	25000000	1.94591	0.4	3	0	0	0
1	1	1	3	1	3	0	0	1	1	40	1600	1	1	1	0	1	9000000	1.79176	25000000	1.94591	0.6	2	0	0	1
0	0	0	0	0	2	0	1	1	1	46	2116	2	1	1	0	1	7000000	1.60944	6250000	1.09861	0.7	3	0	0	1
1	1	0	2	0.666667	2	0	1	1	0	38	1444	1	0	0	1	1	3000000	1.09861	8750000	1.38629	0.2	4	0	0	0
1	1	1	3	1	3	0	0	0	1	36	1296	1	1	1	0	1	7000000	1.60944	2500000	0	0.6	2	0	0	0
1	1	1	3	1	2	0	1	0	0	46	2116	2	1	0	0	1	7000000	1.60944	100000000	2.30259	0.7	3	0	0	1
0	0	1	1	0.333333	1	0	0	0	0	55	3025	2	1	1	0	1	1000000	0	2500000	0	0.5	1	0	0	0
1	1	1	3	1	4	0	0	1	1	65	4225	3	1	1	0	1	5000000	1.38629	8750000	1.38629	0.8	1	0	0	0
1	1	1	3	1	2	0	1	0	0	44	1936	2	1	0	0	1	7000000	1.60944	17500000	1.79176	0.2	2	0	0	0
1	1	1	3	1	3	0	0	0	1	49	2401	2	1	1	1	1	5000000	1.38629	3750000	0.693147	0	3	0	0	1
1	0	1	2	0.666667	1	0	0	1	0	43	1849	2	0	0	0	1	9000000	1.79176	40000000	2.07944	0.4	1	0	0	0
1	1	1	3	1	4	0	0	0	1	54	2916	2	0	0	0	0	1000000	0	12500000	1.60944	0.2	1	1	0	0
1	1	1	3	1	4	0	0	1	1	30	900	1	1	1	0	1	9000000	1.79176	40000000	2.07944	1	2	0	0	0
1	1	1	3	1	4	0	0	0	0	31	961	1	1	0	0	1	7000000	1.60944	2500000	0	0.6	4	0	0	1
1	1	1	3	1	3	0	0	1	1	34	1156	1	1	1	0	1	13000000	2.07944	25000000	1.94591	0.3	2	0	0	0
1	1	1	3	1	4	0	0	1	1	36	1296	1	1	1	0	1	1000000	0	75000000	2.19722	0.2	4	0	0	0
1	1	1	3	1	4	0	0	0	1	44	1936	2	1	1	0	1	13000000	2.07944	8750000	1.38629	0.2	2	0	0	0
1	0	1	2	0.666667	3	0	0	0	0	58	3364	2	1	1	0	1	9000000	1.79176	17500000	1.79176	0.7	2	0	0	0
1	1	0	2	0.666667	1	0	0	0	0	43	1849	2	1	1	0	1	7000000	1.60944	25000000	1.94591	0.6	2	0	0	0
1	1	1	3	1	3	0	0	1	1	48	2304	2	0	0	0	1	9000000	1.79176	40000000	2.07944	0.3	2	0	0	0
1	1	1	3	1	3	0	0	1	1	67	4489	3	1	1	0	1	5000000	1.38629	40000000	2.07944	0.5	1	0	0	1
1	1	1	3	1	3	0	0	1	0	35	1225	1	1	1	0	1	13000000	2.07944	25000000	1.94591	1	1	0	0	0
1	0	0	1	0.333333	3	0	0	0	0	47	2209	2	1	1	0	1	20000000	2.48491	40000000	2.07944	0.5	2	0	0	0
1	1	1	3	1	4	0	0	1	1	27	729	1	0	0	0	1	5000000	1.38629	12500000	1.60944	0.6	1	0	0	0
1	1	1	3	1	3	0	0	1	1	41	1681	2	1	1	0	1	5000000	1.38629	12500000	1.60944	0.5	3	0	0	0
1	1	1	3	1	3	0	0	1	1	38	1444	1	1	1	0	1	7000000	1.60944	2500000	0	0.2	2	0	0	0
0	0	1	1	0.333333	3	0	0	1	0	35	1225	1	1	1	0	1	11000000	1.94591	17500000	1.79176	0.7	2	0	0	0
0	1	1	2	0.666667	3	0	0	0	1	58	3364	2	1	1	0	1	20000000	2.48491	100000000	2.30259	0.9	2	0	0	0
1	1	1	3	1	3	0	0	0	1	60	3600	2	1	1	0	1	5000000	1.38629	2500000	0	0.4	2	0	0	1
1	0	0	1	0.333333	1	0	0	0	1	33	1089	1	1	0	0	1	7000000	1.60944	2500000	0	0.5	3	0	0	0
1	0	1	2	0.666667	2	0	1	1	1	65	4225	3	1	1	0	1	5000000	1.38629	6250000	1.09861	0.6	2	0	0	1
1	0	1	2	0.666667	4	1	0	1	1	29	841	1	1	0	0	1	9000000	1.79176	6250000	1.09861	0.4	4	0	0	0
1	0	1	2	0.666667	2	0	1	1	0	31	961	1	0	0	0	1	1500000	0.693147	3750000	0.693147	0.5	4	0	0	0
1	1	1	3	1	2	0	1	1	1	40	1600	1	1	0	0	1	7000000	1.60944	75000000	2.19722	0.7	1	0	0	0
1	1	0	2	0.666667	2	0	1	1	0	29	841	1	0	0	0	1	5000000	1.38629	2500000	0	0.4	2	0	0	0
1	1	1	3	1	3	0	0	1	1	40	1600	1	0	1	0	1	9000000	1.79176	25000000	1.94591	0.7	1	1	0	0
0	0	1	1	0.333333	3	0	0	1	0	36	1296	1	1	1	0	1	9000000	1.79176	12500000	1.60944	0.7	2	0	0	0
1	1	1	3	1	3	0	0	1	1	30	900	1	0	0	0	1	7000000	1.60944	3750000	0.693147	0.2	1	0	0	0
1	1	1	3	1	3	0	0	1	0	57	3249	2	1	1	0	1	9000000	1.79176	75000000	2.19722	0.1	4	0	0	0
1	1	1	3	1	2	0	1	0	0	36	1296	1	0	1	0	1	3000000	1.09861	2500000	0	0.8	2	0	0	0
1	1	1	3	1	4	0	0	1	1	49	2401	2	0	0	0	1	5000000	1.38629	75000000	2.19722	0.5	4	0	0	0
1	1	1	3	1	3	0	0	1	0	47	2209	2	1	1	0	1	7000000	1.60944	8750000	1.38629	0.4	2	0	0	0
1	1	1	3	1	4	0	0	1	1	27	729	1	0	0	1	1	9000000	1.79176	12500000	1.60944	0.3	1	0	0	0
0	1	1	2	0.666667	2	0	1	1	0	50	2500	2	0	0	0	1	1000000	0	6250000	1.09861	0.4	3	0	0	0
1	1	1	3	1	4	0	0	1	0	33	1089	1	1	0	0	1	9000000	1.79176	25000000	1.94591	0.6	3	0	0	0
1	1	1	3	1	3	0	0	1	1	52	2704	2	0	0	1	1	3000000	1.09861	12500000	1.60944	0.7	2	0	0	1
1	1	1	3	1	3	0	0	1	1	55	3025	2	1	1	1	1	13000000	2.07944	25000000	1.94591	1	2	0	0	0
1	1	1	3	1	2	0	1	1	0	42	1764	2	0	0	0	1	7000000	1.60944	12500000	1.60944	0.5	2	0	0	1
1	1	1	3	1	2	0	1	1	1	36	1296	1	1	0	0	1	13000000	2.07944	25000000	1.94591	0.5	2	0	0	1
1	1	1	3	1	2	0	1	0	0	76	5776	3	0	0	0	1	7000000	1.60944	75000000	2.19722	0.8	2	0	0	0
1	0	1	2	0.666667	1	0	0	0	0	36	1296	1	1	1	0	1	7000000	1.60944	2500000	0	0.4	2	0	0	0
1	1	1	3	1	3	0	0	0	1	43	1849	2	1	0	0	1	13000000	2.07944	75000000	2.19722	0.7	1	0	0	0
1	1	1	3	1	3	0	0	1	1	50	2500	2	1	1	0	1	17000000	2.30259	12500000	1.60944	0.6	1	0	0	1
1	0	1	2	0.666667	4	1	0	1	1	27	729	1	0	0	0	1	3000000	1.09861	3750000	0.693147	0.3	3	0	0	0
1	0	0	1	0.333333	1	0	0	1	0	45	2025	2	1	1	0	1	9000000	1.79176	6250000	1.09861	0.6	2	0	0	0
1	0	1	2	0.666667	4	1	0	0	0	28	784	1	0	0	0	1	5000000	1.38629	12500000	1.60944	0.6	4	0	0	0
1	1	1	3	1	4	0	0	1	0	32	1024	1	1	1	0	1	13000000	2.07944	25000000	1.94591	0.7	3	0	0	0
1	1	1	3	1	4	0	0	1	1	62	3844	3	1	1	0	1	5000000	1.38629	25000000	1.94591	0.7	2	0	0	0
1	1	1	3	1	1	0	1	1	1	47	2209	2	0	0	0	1	5000000	1.38629	17500000	1.79176	0.6	4	0	0	0
1	0	1	2	0.666667	3	0	0	1	0	22	484	1	0	1	0	1	1500000	0.693147	17500000	1.79176	0.7	2	1	0	0
1	1	1	3	1	2	0	1	0	1	60	3600	2	1	1	0	1	1500000	0.693147	3750000	0.693147	0.6	3	0	0	0
1	1	1	3	1	3	0	0	1	0	31	961	1	1	1	0	1	7000000	1.60944	6250000	1.09861	0.2	2	0	0	0
1	1	1	3	1	3	0	0	1	0	39	1521	1	1	1	0	1	11000000	1.94591	12500000	1.60944	0.5	2	0	0	0
1	1	1	3	1	4	0	0	0	0	69	4761	3	1	1	0	1	7000000	1.60944	25000000	1.94591	0.6	2	0	0	0
1	1	1	3	1	2	0	1	0	1	60	3600	2	1	1	0	1	20000000	2.48491	75000000	2.19722	0	1	0	0	0
1	1	1	3	1	3	0	0	0	1	47	2209	2	1	1	0	1	11000000	1.94591	3750000	0.693147	0.9	1	0	0	0
0	0	1	1	0.333333	2	0	1	1	1	50	2500	2	1	1	0	1	7000000	1.60944	3750000	0.693147	0.6	4	0	0	1
1	1	1	3	1	3	0	0	1	1	38	1444	1	1	0	0	1	11000000	1.94591	40000000	2.07944	0.4	4	1	0	0
1	1	0	2	0.666667	2	0	1	1	0	34	1156	1	0	0	0	1	9000000	1.79176	12500000	1.60944	0.5	4	0	0	0
1	1	1	3	1	3	0	0	1	1	54	2916	2	1	0	0	1	13000000	2.07944	17500000	1.79176	0.4	2	0	0	0
1	1	1	3	1	2	0	1	1	0	29	841	1	1	0	0	1	9000000	1.79176	3750000	0.693147	0.5	2	0	0	0
1	1	0	2	0.666667	1	0	0	0	1	71	5041	3	0	0	0	0	1500000	0.693147	6250000	1.09861	0.6	3	0	0	0
1	1	1	3	1	3	0	0	1	0	45	2025	2	1	1	0	1	11000000	1.94591	3750000	0.693147	0.1	4	0	0	0
0	1	1	2	0.666667	3	0	0	1	0	29	841	1	0	0	0	1	3000000	1.09861	2500000	0	0.3	3	0	0	0
1	1	1	3	1	4	0	0	1	1	48	2304	2	1	1	0	1	15000000	2.19722	12500000	1.60944	0.7	3	0	0	1
1	1	1	3	1	3	0	0	1	1	55	3025	2	1	1	0	1	20000000	2.48491	75000000	2.19722	0.8	1	0	0	0
1	1	1	3	1	4	0	0	1	1	28	784	1	0	0	0	1	5000000	1.38629	12500000	1.60944	1	2	0	0	1
0	1	1	2	0.666667	4	1	0	1	0	37	1369	1	1	0	0	1	7000000	1.60944	25000000	1.94591	0.2	4	0	0	0
1	0	1	2	0.666667	4	1	0	0	1	38	1444	1	1	1	0	1	9000000	1.79176	17500000	1.79176	0.4	2	0	0	0
1	0	0	1	0.333333	1	0	0	1	0	28	784	1	1	1	0	1	7000000	1.60944	3750000	0.693147	0.5	1	0	0	0
1	1	1	3	1	3	0	0	0	1	62	3844	3	1	1	1	1	5000000	1.38629	25000000	1.94591	0.7	3	0	0	1
1	0	1	2	0.666667	2	0	1	0	1	53	2809	2	0	1	0	1	5000000	1.38629	6250000	1.09861	0.9	2	0	0	0
1	1	1	3	1	3	0	0	1	1	37	1369	1	0	0	0	1	19000000	2.3979	25000000	1.94591	0.9	2	0	0	0
1	1	1	3	1	2	0	1	1	1	60	3600	2	1	1	0	1	11000000	1.94591	6250000	1.09861	1	1	0	0	1
1	1	1	3	1	4	0	0	1	1	34	1156	1	1	0	0	1	7000000	1.60944	8750000	1.38629	0.6	4	0	0	0
1	1	1	3	1	3	0	0	1	1	28	784	1	0	0	1	1	5000000	1.38629	2500000	0	0.6	3	0	0	0
1	1	1	3	1	4	0	0	1	1	66	4356	3	1	1	0	1	3000000	1.09861	6250000	1.09861	0.7	2	0	0	0
0	0	1	1	0.333333	3	0	0	0	0	47	2209	2	0	0	0	1	5000000	1.38629	8750000	1.38629	0.3	3	0	0	0
0	1	1	2	0.666667	1	0	0	0	0	27	729	1	0	0	0	1	1500000	0.693147	2500000	0	0.5	4	0	0	1
1	1	1	3	1	3	0	0	1	1	47	2209	2	0	0	0	0	1000000	0	75000000	2.19722	0.7	3	0	0	0
1	0	0	1	0.333333	1	0	0	0	0	43	1849	2	1	1	1	1	5000000	1.38629	25000000	1.94591	0.6	2	0	0	0
1	1	1	3	1	4	0	0	1	1	36	1296	1	0	0	0	1	13000000	2.07944	25000000	1.94591	0.3	4	0	0	1
0	1	0	1	0.333333	3	0	0	1	1	56	3136	2	1	1	0	1	11000000	1.94591	12500000	1.60944	0.5	2	0	0	0
0	1	1	2	0.666667	5	1	0	0	1	46	2116	2	0	0	0	1	1500000	0.693147	3750000	0.693147	0.7	5	0	0	0
1	1	1	3	1	4	0	0	1	1	48	2304	2	1	0	1	1	9000000	1.79176	75000000	2.19722	1	2	0	0	0
1	1	1	3	1	2	0	1	0	1	47	2209	2	0	1	0	1	7000000	1.60944	8750000	1.38629	0	1	0	0	1
1	0	0	1	0.333333	2	0	1	1	1	28	784	1	0	0	0	1	5000000	1.38629	3750000	0.693147	0.5	4	0	0	0
1	0	1	2	0.666667	2	0	1	1	0	32	1024	1	1	0	0	1	3000000	1.09861	3750000	0.693147	1	2	0	0	0
0	0	1	1	0.333333	2	0	1	1	1	54	2916	2	1	0	0	1	11000000	1.94591	8750000	1.38629	0.5	2	0	0	0
1	1	1	3	1	1	0	1	0	1	47	2209	2	1	1	0	1	9000000	1.79176	12500000	1.60944	0.5	1	0	0	0
1	1	0	2	0.666667	3	0	0	1	1	49	2401	2	0	0	0	1	5000000	1.38629	17500000	1.79176	0.5	3	0	0	0
1	1	0	2	0.666667	2	0	1	1	1	50	2500	2	1	1	0	1	15000000	2.19722	12500000	1.60944	0.5	2	0	0	0
1	1	0	2	0.666667	3	0	0	0	0	61	3721	3	1	1	0	1	3000000	1.09861	6250000	1.09861	0.6	3	0	0	0
1	1	1	3	1	2	0	1	0	1	37	1369	1	0	0	0	1	5000000	1.38629	2500000	0	1	3	0	0	0
1	1	1	3	1	3	0	0	1	1	30	900	1	0	0	0	1	3000000	1.09861	40000000	2.07944	0.1	1	0	0	0
1	1	1	3	1	4	0	0	1	1	65	4225	3	0	0	0	0	3000000	1.09861	40000000	2.07944	1	1	0	0	1
1	1	1	3	1	3	0	0	1	1	31	961	1	1	0	0	1	11000000	1.94591	40000000	2.07944	0.4	2	0	0	0
1	1	1	3	1	5	1	0	0	1	72	5184	3	1	1	0	1	13000000	2.07944	100000000	2.30259	0.3	1	0	0	0
1	1	1	3	1	2	0	1	1	1	48	2304	2	1	1	1	1	11000000	1.94591	100000000	2.30259	1	2	0	0	0
1	1	1	3	1	3	0	0	1	1	58	3364	2	1	0	1	1	9000000	1.79176	25000000	1.94591	0.7	1	0	0	0
1	1	1	3	1	2	0	1	1	0	48	2304	2	1	1	0	1	11000000	1.94591	6250000	1.09861	0.4	3	0	0	0
1	0	1	2	0.666667	3	0	0	1	1	51	2601	2	1	1	0	1	9000000	1.79176	12500000	1.60944	0.8	2	0	0	0
1	1	1	3	1	2	0	1	0	1	40	1600	1	1	1	0	1	7000000	1.60944	2500000	0	0.2	3	0	0	0
1	1	1	3	1	4	0	0	1	1	63	3969	3	1	1	0	1	3000000	1.09861	12500000	1.60944	0.4	5	0	0	1
0	1	1	2	0.666667	3	0	0	0	1	37	1369	1	1	1	0	1	7000000	1.60944	3750000	0.693147	0.4	2	0	0	0
1	1	1	3	1	2	0	1	1	1	45	2025	2	1	1	0	1	9000000	1.79176	12500000	1.60944	0.5	2	1	0	0
1	1	1	3	1	2	0	1	0	1	64	4096	3	0	1	0	0	1500000	0.693147	3750000	0.693147	0.6	4	0	0	1
1	1	1	3	1	3	0	0	0	1	50	2500	2	1	1	0	1	11000000	1.94591	8750000	1.38629	0.5	3	0	0	0
1	1	1	3	1	1	0	1	1	0	50	2500	2	0	1	0	1	3000000	1.09861	6250000	1.09861	0.2	2	0	0	0
1	1	1	3	1	2	0	1	1	1	24	576	1	0	0	1	1	3000000	1.09861	2500000	0	0.6	2	0	0	0
0	1	0	1	0.333333	1	0	0	0	1	47	2209	2	0	0	0	1	5000000	1.38629	2500000	0	0.7	1	1	0	0
1	0	1	2	0.666667	2	0	1	0	0	37	1369	1	1	0	0	1	5000000	1.38629	6250000	1.09861	0.5	4	0	0	1
1	1	1	3	1	3	0	0	1	1	36	1296	1	0	0	1	1	3000000	1.09861	12500000	1.60944	1	3	0	0	0
0	0	0	0	0	2	0	1	0	0	30	900	1	1	0	0	1	9000000	1.79176	2500000	0	0.4	4	0	0	0
1	1	1	3	1	4	0	0	0	0	45	2025	2	1	1	0	1	9000000	1.79176	17500000	1.79176	0.5	2	0	0	1
1	0	1	2	0.666667	3	0	0	1	1	36	1296	1	1	1	0	1	5000000	1.38629	6250000	1.09861	0.6	1	0	0	1
1	1	1	3	1	3	0	0	1	0	42	1764	2	0	1	0	1	5000000	1.38629	25000000	1.94591	0.5	2	0	0	0
1	1	1	3	1	4	0	0	0	1	38	1444	1	1	1	0	1	5000000	1.38629	8750000	1.38629	0.8	1	0	0	0
1	0	1	2	0.666667	4	1	0	1	1	46	2116	2	1	1	1	1	11000000	1.94591	25000000	1.94591	0.7	4	0	0	1
1	1	0	2	0.666667	3	0	0	1	1	31	961	1	0	0	0	1	5000000	1.38629	12500000	1.60944	0.3	3	0	0	0
1	1	1	3	1	1	0	1	1	0	43	1849	2	0	0	0	1	3000000	1.09861	6250000	1.09861	1	4	0	0	1
1	1	1	3	1	2	0	1	1	0	34	1156	1	0	0	0	1	5000000	1.38629	25000000	1.94591	0.4	2	0	0	0
1	1	1	3	1	4	0	0	0	1	46	2116	2	0	0	1	0	3000000	1.09861	3750000	0.693147	0.3	3	0	0	1
1	0	0	1	0.333333	1	0	0	1	0	42	1764	2	0	1	0	1	3000000	1.09861	3750000	0.693147	0.5	2	0	0	0
1	1	1	3	1	2	0	1	1	1	51	2601	2	1	1	0	1	11000000	1.94591	25000000	1.94591	0.5	2	0	0	1
1	1	1	3	1	3	0	0	1	1	43	1849	2	0	0	0	1	5000000	1.38629	8750000	1.38629	0.4	1	0	0	1
1	0	1	2	0.666667	3	0	0	1	0	35	1225	1	1	0	1	0	11000000	1.94591	3750000	0.693147	0.6	3	0	0	0
1	1	1	3	1	2	0	1	1	1	36	1296	1	1	1	0	1	7000000	1.60944	12500000	1.60944	0.4	3	0	0	0
1	1	1	3	1	3	0	0	1	1	34	1156	1	1	1	0	1	7000000	1.60944	12500000	1.60944	0.7	2	0	0	0
0	0	0	0	0	3	0	0	0	0	29	841	1	1	1	0	1	1000000	0	2500000	0	0.9	1	1	0	0
1	1	1	3	1	3	0	0	1	1	50	2500	2	1	1	0	1	11000000	1.94591	3750000	0.693147	0.5	1	0	0	0
1	1	0	2	0.666667	2	0	1	1	0	30	900	1	1	0	0	1	11000000	1.94591	3750000	0.693147	0.7	2	0	0	0
0	1	1	2	0.666667	4	1	0	1	0	29	841	1	1	1	0	1	5000000	1.38629	2500000	0	0.5	4	0	0	0
0	0	0	0	0	3	0	0	1	1	25	625	1	1	0	0	1	7000000	1.60944	2500000	0	0.5	2	0	0	0
0	1	0	1	0.333333	2	0	1	1	0	28	784	1	1	1	0	1	7000000	1.60944	6250000	1.09861	0.8	2	0	0	0
0	1	1	2	0.666667	3	0	0	1	1	29	841	1	1	1	1	1	7000000	1.60944	3750000	0.693147	0.6	4	0	0	0
1	1	1	3	1	3	0	0	0	1	57	3249	2	1	1	0	1	11000000	1.94591	75000000	2.19722	0.5	3	0	0	0
1	1	1	3	1	1	0	1	1	1	26	676	1	0	0	0	1	5000000	1.38629	3750000	0.693147	0.5	2	0	0	0
1	1	1	3	1	3	0	0	1	1	32	1024	1	0	0	0	1	5000000	1.38629	3750000	0.693147	0.5	2	0	0	0
1	1	1	3	1	2	0	1	0	1	41	1681	2	1	1	0	1	5000000	1.38629	2500000	0	0.5	3	0	0	0
1	1	1	3	1	4	0	0	0	1	50	2500	2	0	0	0	1	5000000	1.38629	2500000	0	0.2	4	0	0	0
1	1	1	3	1	4	0	0	1	0	37	1369	1	0	0	0	1	7000000	1.60944	12500000	1.60944	0.6	3	0	0	0
1	1	1	3	1	3	0	0	1	1	38	1444	1	1	1	0	1	9000000	1.79176	17500000	1.79176	0.5	2	0	0	1
1	1	1	3	1	2	0	1	0	1	41	1681	2	0	0	1	1	5000000	1.38629	2500000	0	0.5	2	0	0	1
1	0	1	2	0.666667	1	0	0	0	0	35	1225	1	0	0	0	1	3000000	1.09861	3750000	0.693147	0.8	2	0	0	1
1	1	1	3	1	1	0	1	0	0	57	3249	2	1	1	0	1	7000000	1.60944	25000000	1.94591	0.8	1	0	0	1
0	0	0	0	0	1	0	0	1	0	31	961	1	0	0	1	1	5000000	1.38629	3750000	0.693147	0.6	2	0	0	0
1	1	1	3	1	4	0	0	1	1	40	1600	1	1	1	0	1	9000000	1.79176	8750000	1.38629	0.5	2	0	1	0
1	1	1	3	1	2	0	1	1	1	56	3136	2	0	0	0	0	1000000	0	40000000	2.07944	0.5	2	0	0	1
1	1	1	3	1	4	0	0	0	0	51	2601	2	0	0	0	1	5000000	1.38629	25000000	1.94591	0.5	2	0	0	0
1	1	1	3	1	4	0	0	1	1	28	784	1	1	0	0	1	7000000	1.60944	6250000	1.09861	0.4	3	0	0	0
1	1	1	3	1	4	0	0	1	1	65	4225	3	1	1	0	1	7000000	1.60944	75000000	2.19722	0.7	4	0	0	0
1	1	1	3	1	4	0	0	0	0	61	3721	3	1	1	0	1	3000000	1.09861	75000000	2.19722	0.6	3	0	0	0
1	1	1	3	1	3	0	0	1	1	59	3481	2	1	1	0	1	11000000	1.94591	3750000	0.693147	0.7	2	0	0	1
1	1	1	3	1	3	0	0	0	1	40	1600	1	1	1	1	1	9000000	1.79176	6250000	1.09861	1	3	0	0	0
1	1	1	3	1	3	0	0	0	1	48	2304	2	1	0	1	1	9000000	1.79176	6250000	1.09861	0.7	2	0	0	1
1	1	1	3	1	3	0	0	0	1	39	1521	1	1	0	0	1	9000000	1.79176	3750000	0.693147	0.5	2	0	0	0
0	0	0	0	0	3	0	0	1	0	31	961	1	1	0	1	1	9000000	1.79176	2500000	0	0.6	3	0	0	0
1	1	1	3	1	2	0	1	1	1	53	2809	2	0	0	1	1	5000000	1.38629	25000000	1.94591	0.4	2	0	0	0
1	1	1	3	1	3	0	0	1	1	42	1764	2	1	1	0	1	11000000	1.94591	12500000	1.60944	0.5	2	0	0	0
1	1	1	3	1	4	0	0	1	1	33	1089	1	1	1	0	1	5000000	1.38629	3750000	0.693147	0.5	4	0	0	1
0	1	1	2	0.666667	1	0	0	1	0	43	1849	2	0	0	0	1	3000000	1.09861	2500000	0	0.6	3	0	0	0
1	1	1	3	1	5	1	0	1	1	35	1225	1	1	1	0	1	11000000	1.94591	12500000	1.60944	0.6	2	0	0	1
1	1	1	3	1	2	0	1	1	1	69	4761	3	0	1	0	0	3000000	1.09861	75000000	2.19722	0.7	2	0	0	0
1	1	0	2	0.666667	1	0	0	0	0	26	676	1	0	0	0	1	3000000	1.09861	2500000	0	0.2	1	0	0	1
0	0	0	0	0	4	1	0	1	0	37	1369	1	0	0	0	1	15000000	2.19722	100000000	2.30259	0.2	2	0	0	0
1	1	1	3	1	4	0	0	1	1	30	900	1	0	0	1	1	5000000	1.38629	6250000	1.09861	0.7	2	0	0	0
1	1	1	3	1	3	0	0	0	1	49	2401	2	0	0	1	1	5000000	1.38629	75000000	2.19722	0.3	2	0	0	0
1	1	0	2	0.666667	3	0	0	1	0	42	1764	2	1	1	0	1	3000000	1.09861	12500000	1.60944	0.6	3	1	0	0
1	1	1	3	1	3	0	0	0	0	70	4900	3	0	1	0	0	1500000	0.693147	25000000	1.94591	0.7	2	0	0	1
0	0	1	1	0.333333	3	0	0	1	1	41	1681	2	1	1	1	1	11000000	1.94591	6250000	1.09861	0.5	2	0	0	1
0	1	0	1	0.333333	3	0	0	1	0	37	1369	1	1	0	0	1	5000000	1.38629	2500000	0	0.6	1	0	0	0
1	1	1	3	1	1	0	1	1	1	30	900	1	1	0	0	1	13000000	2.07944	2500000	0	0.2	2	0	0	0
1	1	1	3	1	3	0	0	1	1	56	3136	2	1	1	0	1	17000000	2.30259	40000000	2.07944	0.4	4	0	0	0
1	1	0	2	0.666667	2	0	1	0	0	53	2809	2	0	0	0	1	5000000	1.38629	3750000	0.693147	0.5	3	0	0	1
1	0	1	2	0.666667	3	0	0	0	1	45	2025	2	1	1	0	1	20000000	2.48491	40000000	2.07944	0.5	2	0	0	0
1	1	0	2	0.666667	3	0	0	1	1	51	2601	2	1	0	0	1	5000000	1.38629	3750000	0.693147	0.4	1	0	0	0
1	1	1	3	1	3	0	0	0	0	49	2401	2	0	0	0	1	5000000	1.38629	75000000	2.19722	0.5	3	0	0	0
1	1	1	3	1	4	0	0	1	1	36	1296	1	0	0	1	1	3000000	1.09861	2500000	0	0.3	4	1	0	0
0	1	1	2	0.666667	3	0	0	1	1	58	3364	2	1	1	0	0	9000000	1.79176	75000000	2.19722	0.6	4	0	0	1
0	1	1	2	0.666667	4	1	0	1	1	29	841	1	0	0	0	1	5000000	1.38629	2500000	0	0.5	4	0	0	1
1	0	1	2	0.666667	3	0	0	0	1	46	2116	2	1	0	0	1	19000000	2.3979	2500000	0	0.7	3	1	0	0
1	1	1	3	1	5	1	0	1	1	63	3969	3	1	1	0	0	5000000	1.38629	17500000	1.79176	0.2	2	1	0	0
1	1	1	3	1	3	0	0	0	1	47	2209	2	1	1	0	1	5000000	1.38629	17500000	1.79176	0.5	3	0	0	1
1	1	1	3	1	4	0	0	1	1	29	841	1	1	1	0	1	13000000	2.07944	17500000	1.79176	0.5	2	0	0	1
1	1	1	3	1	3	0	0	1	1	62	3844	3	1	1	0	1	7000000	1.60944	25000000	1.94591	0.7	2	0	0	0
1	1	1	3	1	3	0	0	1	1	44	1936	2	1	1	0	1	15000000	2.19722	75000000	2.19722	0.2	4	0	0	0
1	1	1	3	1	2	0	1	0	0	58	3364	2	1	1	1	0	20000000	2.48491	100000000	2.30259	0.8	1	0	0	0
1	1	0	2	0.666667	1	0	0	1	1	40	1600	1	0	0	0	1	7000000	1.60944	40000000	2.07944	0.7	5	0	0	0
0	0	1	1	0.333333	4	1	0	0	0	59	3481	2	0	1	1	1	3000000	1.09861	12500000	1.60944	0.5	3	0	0	0
0	0	1	1	0.333333	1	0	0	0	0	36	1296	1	1	1	1	1	7000000	1.60944	3750000	0.693147	0.5	2	0	0	1
1	1	1	3	1	1	0	1	1	0	36	1296	1	0	0	1	1	3000000	1.09861	2500000	0	0.6	2	0	0	1
1	1	1	3	1	3	0	0	1	0	37	1369	1	1	1	0	1	17000000	2.30259	40000000	2.07944	0.4	2	0	0	0
1	1	1	3	1	3	0	0	1	1	36	1296	1	0	0	0	1	5000000	1.38629	12500000	1.60944	0.3	4	0	0	0
1	1	1	3	1	3	0	0	1	1	53	2809	2	0	0	1	1	9000000	1.79176	25000000	1.94591	0.5	3	0	0	0
1	1	1	3	1	3	0	0	1	1	23	529	1	0	0	0	1	3000000	1.09861	2500000	0	0.7	2	0	0	0
1	0	1	2	0.666667	3	0	0	1	1	55	3025	2	1	1	0	0	11000000	1.94591	40000000	2.07944	0.2	1	0	0	0
1	1	1	3	1	4	0	0	1	1	42	1764	2	1	1	0	1	15000000	2.19722	75000000	2.19722	0.7	2	0	0	0
1	1	1	3	1	4	0	0	1	1	63	3969	3	0	0	0	0	5000000	1.38629	100000000	2.30259	1	1	0	0	1
1	1	1	3	1	2	0	1	1	0	34	1156	1	1	0	0	1	1500000	0.693147	2500000	0	0.5	2	0	0	0
0	1	1	2	0.666667	3	0	0	0	0	37	1369	1	0	0	0	1	3000000	1.09861	2500000	0	0.1	3	0	0	0
0	0	0	0	0	2	0	1	0	0	42	1764	2	1	1	0	1	7000000	1.60944	2500000	0	0.2	2	0	0	1
1	1	1	3	1	2	0	1	1	1	50	2500	2	1	1	1	1	7000000	1.60944	6250000	1.09861	0.3	4	0	0	0
0	0	1	1	0.333333	2	0	1	0	0	43	1849	2	1	1	0	1	7000000	1.60944	6250000	1.09861	0.5	2	0	0	0
1	1	0	2	0.666667	2	0	1	0	1	38	1444	1	1	1	1	1	7000000	1.60944	3750000	0.693147	0.3	2	0	0	0
1	1	1	3	1	2	0	1	0	1	50	2500	2	1	1	0	1	7000000	1.60944	8750000	1.38629	0	2	0	0	0
1	1	0	2	0.666667	2	0	1	0	1	45	2025	2	1	1	0	1	3000000	1.09861	3750000	0.693147	0.3	3	0	0	0
0	1	0	1	0.333333	2	0	1	1	0	37	1369	1	1	0	0	1	15000000	2.19722	17500000	1.79176	0.7	2	0	0	0
0	0	0	0	0	2	0	1	0	0	44	1936	2	0	1	0	1	11000000	1.94591	3750000	0.693147	0.4	4	0	0	0
0	0	1	1	0.333333	1	0	0	1	0	32	1024	1	1	1	0	1	13000000	2.07944	17500000	1.79176	0.5	2	0	0	0
1	0	0	1	0.333333	2	0	1	0	0	61	3721	3	1	1	0	1	1000000	0	25000000	1.94591	0.7	2	0	0	0
1	1	1	3	1	5	1	0	1	1	31	961	1	0	0	0	1	7000000	1.60944	25000000	1.94591	0.5	2	0	0	0
1	1	1	3	1	2	0	1	1	1	30	900	1	1	1	0	1	5000000	1.38629	8750000	1.38629	0.5	2	0	0	1
1	1	1	3	1	4	0	0	1	1	53	2809	2	1	1	0	1	9000000	1.79176	40000000	2.07944	0.7	2	0	0	0
1	1	1	3	1	3	0	0	1	1	55	3025	2	1	1	0	1	7000000	1.60944	75000000	2.19722	0.7	1	1	0	0
1	1	1	3	1	2	0	1	0	0	66	4356	3	1	1	0	1	3000000	1.09861	3750000	0.693147	0.6	4	0	0	0
1	1	1	3	1	2	0	1	0	1	48	2304	2	1	1	0	1	3000000	1.09861	8750000	1.38629	0.2	3	0	0	0
1	1	1	3	1	5	1	0	1	1	42	1764	2	1	0	0	1	11000000	1.94591	40000000	2.07944	0.5	1	1	0	0
1	1	1	3	1	3	0	0	0	1	52	2704	2	1	0	1	1	5000000	1.38629	8750000	1.38629	0.7	2	0	0	0
1	1	1	3	1	3	0	0	1	0	43	1849	2	1	1	0	1	19000000	2.3979	17500000	1.79176	0.7	2	0	0	1
1	0	1	2	0.666667	1	0	0	1	1	44	1936	2	0	0	0	1	5000000	1.38629	6250000	1.09861	0	3	1	0	0
1	1	1	3	1	4	0	0	1	1	32	1024	1	1	1	0	1	7000000	1.60944	2500000	0	0.6	1	0	0	1
0	0	0	0	0	4	1	0	0	0	59	3481	2	1	1	0	1	3000000	1.09861	17500000	1.79176	0.2	4	0	0	0
1	1	1	3	1	1	0	1	0	1	41	1681	2	1	1	1	1	3000000	1.09861	3750000	0.693147	0.5	3	0	0	0
1	1	1	3	1	4	0	0	1	1	35	1225	1	1	1	0	1	5000000	1.38629	25000000	1.94591	0.5	2	0	0	0
1	1	1	3	1	4	0	0	1	1	29	841	1	0	0	0	1	7000000	1.60944	3750000	0.693147	0.7	2	0	0	0
1	1	1	3	1	3	0	0	1	0	77	5929	3	1	1	0	1	3000000	1.09861	8750000	1.38629	0.9	2	0	0	0
1	0	0	1	0.333333	1	0	0	1	0	33	1089	1	1	1	0	1	9000000	1.79176	6250000	1.09861	0.5	4	0	0	0
1	1	1	3	1	3	0	0	0	1	60	3600	2	1	0	1	1	9000000	1.79176	75000000	2.19722	0.2	1	0	0	0
1	1	1	3	1	5	1	0	1	1	66	4356	3	1	1	0	1	20000000	2.48491	100000000	2.30259	0.6	1	0	0	0
1	0	0	1	0.333333	3	0	0	0	1	36	1296	1	1	1	0	1	5000000	1.38629	2500000	0	0.2	2	0	0	0
1	1	1	3	1	4	0	0	1	1	43	1849	2	1	1	0	1	7000000	1.60944	17500000	1.79176	0.5	3	0	0	0
1	1	0	2	0.666667	3	0	0	1	0	45	2025	2	0	1	0	1	3000000	1.09861	6250000	1.09861	0.6	2	0	0	0
1	0	1	2	0.666667	2	0	1	1	0	44	1936	2	1	1	0	1	9000000	1.79176	6250000	1.09861	0.7	3	0	0	1
1	1	1	3	1	4	0	0	1	1	58	3364	2	1	1	0	1	13000000	2.07944	40000000	2.07944	0.7	2	0	0	0
1	1	1	3	1	4	0	0	1	1	52	2704	2	0	1	0	1	9000000	1.79176	40000000	2.07944	0.2	3	0	0	0
1	1	1	3	1	4	0	0	0	1	54	2916	2	1	1	1	1	7000000	1.60944	75000000	2.19722	0.8	4	0	1	0
1	1	1	3	1	4	0	0	1	1	37	1369	1	1	1	1	1	11000000	1.94591	12500000	1.60944	0.7	1	0	0	0
0	0	1	1	0.333333	3	0	0	1	1	54	2916	2	0	1	0	1	5000000	1.38629	2500000	0	0.5	2	0	0	0
1	1	1	3	1	1	0	1	1	0	35	1225	1	1	1	0	1	11000000	1.94591	6250000	1.09861	0.4	4	0	0	1
1	0	0	1	0.333333	3	0	0	0	0	31	961	1	0	0	0	1	3000000	1.09861	6250000	1.09861	0.5	2	0	0	1
1	1	1	3	1	4	0	0	1	0	35	1225	1	1	1	1	1	15000000	2.19722	25000000	1.94591	0.5	2	0	0	0
1	1	1	3	1	4	0	0	1	1	28	784	1	1	0	0	1	9000000	1.79176	12500000	1.60944	0.7	2	0	0	0
1	1	1	3	1	5	1	0	0	1	47	2209	2	0	1	0	1	11000000	1.94591	17500000	1.79176	0	5	0	0	0
1	1	1	3	1	4	0	0	1	1	45	2025	2	1	1	0	1	7000000	1.60944	6250000	1.09861	1	3	0	0	0
0	1	1	2	0.666667	2	0	1	0	0	54	2916	2	1	1	0	1	7000000	1.60944	6250000	1.09861	0.2	4	0	0	0
1	1	1	3	1	2	0	1	1	0	33	1089	1	0	1	0	1	5000000	1.38629	12500000	1.60944	0.3	2	0	0	0
1	1	1	3	1	5	1	0	1	1	65	4225	3	1	1	0	0	3000000	1.09861	40000000	2.07944	0.8	2	0	0	0
1	1	1	3	1	4	0	0	1	1	29	841	1	1	0	0	1	7000000	1.60944	3750000	0.693147	0.2	2	0	0	0
1	1	1	3	1	4	0	0	0	1	27	729	1	0	0	0	1	5000000	1.38629	8750000	1.38629	0.6	2	0	0	1
1	1	1	3	1	4	0	0	1	1	65	4225	3	1	1	0	0	7000000	1.60944	75000000	2.19722	0.8	1	0	0	1
1	1	1	3	1	2	0	1	1	0	32	1024	1	1	0	0	1	15000000	2.19722	17500000	1.79176	0.3	2	0	0	1
1	1	1	3	1	4	0	0	1	0	48	2304	2	0	0	0	1	3000000	1.09861	25000000	1.94591	0.5	4	0	0	0
1	1	1	3	1	4	0	0	1	1	41	1681	2	0	0	0	1	3000000	1.09861	3750000	0.693147	0.6	1	0	0	1
1	1	0	2	0.666667	2	0	1	1	0	31	961	1	0	0	0	1	3000000	1.09861	2500000	0	0.6	4	0	0	0
1	1	1	3	1	5	1	0	1	1	24	576	1	1	1	0	1	7000000	1.60944	6250000	1.09861	0.6	1	0	0	0
1	1	1	3	1	2	0	1	0	1	53	2809	2	1	0	0	1	1000000	0	40000000	2.07944	0.5	2	1	0	0
1	1	1	3	1	2	0	1	0	1	44	1936	2	1	0	0	1	7000000	1.60944	8750000	1.38629	0.7	2	0	0	0
1	1	1	3	1	3	0	0	1	0	34	1156	1	1	1	0	1	7000000	1.60944	25000000	1.94591	0.7	2	0	0	0
1	1	1	3	1	2	0	1	1	1	43	1849	2	1	1	1	1	7000000	1.60944	8750000	1.38629	0	1	0	0	0
1	0	1	2	0.666667	3	0	0	1	1	32	1024	1	1	1	0	1	9000000	1.79176	6250000	1.09861	0.6	2	1	0	0
1	0	1	2	0.666667	4	1	0	0	0	50	2500	2	0	0	0	1	7000000	1.60944	2500000	0	0.6	2	0	0	1
1	1	0	2	0.666667	4	1	0	1	1	36	1296	1	0	0	0	1	5000000	1.38629	12500000	1.60944	0.4	2	0	0	0
1	1	1	3	1	3	0	0	1	1	57	3249	2	0	0	0	1	11000000	1.94591	75000000	2.19722	0.3	4	0	0	0
1	1	0	2	0.666667	1	0	0	0	1	42	1764	2	1	1	0	1	7000000	1.60944	3750000	0.693147	0.7	2	0	0	0
0	1	1	2	0.666667	1	0	0	0	1	34	1156	1	0	0	0	1	1000000	0	2500000	0	0	3	1	0	0
1	1	1	3	1	3	0	0	0	1	46	2116	2	0	0	0	1	3000000	1.09861	6250000	1.09861	0.7	3	0	0	1
0	1	1	2	0.666667	2	0	1	1	0	32	1024	1	1	1	0	1	5000000	1.38629	3750000	0.693147	0.5	2	0	0	1
1	1	1	3	1	4	0	0	1	1	43	1849	2	1	0	0	1	11000000	1.94591	6250000	1.09861	0.3	4	0	0	0
1	1	0	2	0.666667	2	0	1	0	1	41	1681	2	1	1	0	1	3000000	1.09861	3750000	0.693147	0.3	3	0	0	0
0	0	1	1	0.333333	1	0	0	1	0	54	2916	2	1	0	0	1	1500000	0.693147	6250000	1.09861	0.7	2	0	0	0
1	1	0	2	0.666667	1	0	0	0	1	60	3600	2	1	1	0	1	20000000	2.48491	25000000	1.94591	0.6	2	0	0	1
0	0	0	0	0	3	0	0	1	1	70	4900	3	1	1	0	0	1500000	0.693147	25000000	1.94591	0.7	3	0	0	0
1	1	1	3	1	2	0	1	1	0	41	1681	2	1	1	0	1	5000000	1.38629	8750000	1.38629	0.6	3	0	0	0
1	1	1	3	1	2	0	1	1	1	66	4356	3	0	1	0	1	5000000	1.38629	17500000	1.79176	0.7	2	0	0	0
1	1	1	3	1	3	0	0	0	1	51	2601	2	1	1	0	1	13000000	2.07944	2500000	0	0.3	3	0	0	1
1	1	1	3	1	1	0	1	0	0	60	3600	2	1	1	0	1	5000000	1.38629	25000000	1.94591	0.5	3	0	0	0
1	1	1	3	1	2	0	1	1	1	53	2809	2	1	1	0	1	9000000	1.79176	12500000	1.60944	0.5	2	0	0	0
1	1	1	3	1	2	0	1	0	1	52	2704	2	0	0	1	1	5000000	1.38629	3750000	0.693147	0.2	1	0	0	0
1	1	1	3	1	4	0	0	1	1	37	1369	1	1	1	1	1	5000000	1.38629	25000000	1.94591	0.5	1	0	0	1
0	0	0	0	0	3	0	0	1	0	48	2304	2	1	1	0	1	9000000	1.79176	8750000	1.38629	0.5	2	0	0	1
1	1	0	2	0.666667	4	1	0	1	1	42	1764	2	1	1	0	1	5000000	1.38629	25000000	1.94591	0.6	2	0	0	0
1	0	0	1	0.333333	3	0	0	0	0	48	2304	2	0	1	0	1	3000000	1.09861	2500000	0	0.3	5	0	0	0
0	1	1	2	0.666667	4	1	0	0	1	46	2116	2	0	0	0	1	1000000	0	2500000	0	0.7	4	0	0	0
1	0	1	2	0.666667	2	0	1	1	0	36	1296	1	0	0	0	1	5000000	1.38629	17500000	1.79176	0.4	3	0	0	0
1	1	1	3	1	4	0	0	1	1	50	2500	2	1	1	0	1	9000000	1.79176	3750000	0.693147	0.5	4	0	0	0
1	1	1	3	1	3	0	0	1	1	57	3249	2	1	1	0	1	13000000	2.07944	25000000	1.94591	0.7	2	0	0	1
1	1	1	3	1	3	0	0	1	1	39	1521	1	1	1	0	1	9000000	1.79176	40000000	2.07944	0	1	0	0	0
1	1	1	3	1	2	0	1	1	1	53	2809	2	1	1	1	1	11000000	1.94591	75000000	2.19722	0.3	2	0	0	0
1	1	0	2	0.666667	2	0	1	1	1	33	1089	1	0	0	0	1	11000000	1.94591	12500000	1.60944	0.5	3	0	0	0
0	1	0	1	0.333333	2	0	1	1	0	36	1296	1	0	1	0	1	3000000	1.09861	2500000	0	0.4	2	0	0	1
1	1	1	3	1	1	0	1	1	1	44	1936	2	1	1	0	1	9000000	1.79176	2500000	0	0.7	3	0	0	0
1	1	1	3	1	3	0	0	1	1	38	1444	1	1	1	0	1	7000000	1.60944	6250000	1.09861	0.6	3	0	0	0
1	1	1	3	1	4	0	0	0	1	60	3600	2	0	1	1	1	3000000	1.09861	17500000	1.79176	0.7	2	0	0	1
1	1	1	3	1	5	1	0	0	1	33	1089	1	0	0	0	1	7000000	1.60944	6250000	1.09861	0.7	2	0	0	0
0	1	1	2	0.666667	2	0	1	1	1	66	4356	3	1	0	0	1	7000000	1.60944	25000000	1.94591	0.8	3	0	0	1
1	1	1	3	1	4	0	0	1	1	59	3481	2	0	0	0	1	9000000	1.79176	100000000	2.30259	0.6	1	0	0	0
1	1	0	2	0.666667	2	0	1	0	1	38	1444	1	1	0	0	1	9000000	1.79176	8750000	1.38629	0.3	1	0	0	0
1	0	0	1	0.333333	2	0	1	1	1	46	2116	2	1	1	0	1	11000000	1.94591	12500000	1.60944	0.5	2	0	0	0
0	0	0	0	0	3	0	0	0	1	47	2209	2	1	1	1	1	5000000	1.38629	12500000	1.60944	0.6	2	0	0	1
1	1	1	3	1	2	0	1	1	1	53	2809	2	1	1	1	1	11000000	1.94591	3750000	0.693147	0.3	3	0	0	1
1	1	1	3	1	4	0	0	1	1	79	6241	3	0	1	0	0	3000000	1.09861	75000000	2.19722	0.7	2	0	0	0
1	1	1	3	1	3	0	0	1	1	59	3481	2	1	1	0	1	5000000	1.38629	40000000	2.07944	0.4	1	0	0	0
1	1	1	3	1	2	0	1	1	1	37	1369	1	1	1	0	1	9000000	1.79176	25000000	1.94591	0.5	3	0	0	0
1	0	1	2	0.666667	1	0	0	1	0	41	1681	2	1	1	0	1	5000000	1.38629	3750000	0.693147	0.7	2	0	0	0
1	1	1	3	1	3	0	0	0	1	66	4356	3	0	1	0	0	3000000	1.09861	6250000	1.09861	0.8	3	1	0	0
1	1	1	3	1	3	0	0	1	1	40	1600	1	1	1	0	1	9000000	1.79176	25000000	1.94591	0.7	3	0	0	0
1	1	1	3	1	3	0	0	0	1	52	2704	2	1	1	1	1	7000000	1.60944	2500000	0	0.1	4	0	0	0
1	1	1	3	1	2	0	1	1	1	39	1521	1	1	1	0	1	11000000	1.94591	6250000	1.09861	0.7	2	0	0	0
1	1	1	3	1	3	0	0	1	1	33	1089	1	0	0	1	1	5000000	1.38629	40000000	2.07944	0	2	0	0	0
1	1	0	2	0.666667	2	0	1	0	1	68	4624	3	1	1	0	0	1500000	0.693147	2500000	0	0.7	3	0	1	0
0	1	1	2	0.666667	1	0	0	0	1	36	1296	1	1	1	0	1	7000000	1.60944	8750000	1.38629	0.5	2	0	0	1
1	0	0	1	0.333333	2	0	1	1	1	43	1849	2	1	1	1	1	7000000	1.60944	12500000	1.60944	0.6	2	0	0	0
1	1	1	3	1	5	1	0	1	1	43	1849	2	1	1	1	1	11000000	1.94591	40000000	2.07944	0.6	2	0	0	1
1	0	1	2	0.666667	3	0	0	1	0	34	1156	1	0	0	0	1	5000000	1.38629	12500000	1.60944	0.6	3	0	0	0
1	1	1	3	1	4	0	0	1	1	41	1681	2	1	1	0	1	5000000	1.38629	12500000	1.60944	0.4	3	0	0	0
1	1	1	3	1	3	0	0	1	1	35	1225	1	0	0	0	1	5000000	1.38629	8750000	1.38629	0.5	1	0	0	0
1	1	1	3	1	5	1	0	1	1	29	841	1	0	0	1	1	5000000	1.38629	8750000	1.38629	0.6	2	0	0	0
0	1	0	1	0.333333	1	0	0	1	1	60	3600	2	1	1	0	1	5000000	1.38629	6250000	1.09861	0.3	2	0	0	0
1	1	1	3	1	4	0	0	1	1	73	5329	3	1	1	1	0	15000000	2.19722	100000000	2.30259	0.9	4	1	0	0
0	1	0	1	0.333333	2	0	1	1	0	29	841	1	1	0	0	1	7000000	1.60944	8750000	1.38629	0.1	2	0	0	0
1	1	0	2	0.666667	2	0	1	0	1	40	1600	1	1	1	0	1	7000000	1.60944	12500000	1.60944	0.7	2	0	0	1
1	1	1	3	1	2	0	1	1	1	29	841	1	1	1	1	1	9000000	1.79176	8750000	1.38629	0.3	4	0	0	0
1	1	1	3	1	1	0	1	0	1	56	3136	2	0	0	0	1	7000000	1.60944	17500000	1.79176	1	3	0	0	1
1	0	1	2	0.666667	2	0	1	0	0	51	2601	2	0	1	0	1	3000000	1.09861	2500000	0	0.2	3	0	0	0
1	1	1	3	1	4	0	0	1	0	45	2025	2	1	1	0	1	7000000	1.60944	17500000	1.79176	0.3	2	0	0	0
1	0	1	2	0.666667	2	0	1	0	0	29	841	1	0	0	0	1	3000000	1.09861	2500000	0	0.4	3	0	0	1
1	1	1	3	1	1	0	1	1	0	34	1156	1	1	1	0	1	1500000	0.693147	6250000	1.09861	0.3	3	0	0	1
1	1	1	3	1	3	0	0	1	1	41	1681	2	1	1	1	1	7000000	1.60944	6250000	1.09861	0.6	1	0	0	0
1	1	1	3	1	2	0	1	0	1	48	2304	2	1	1	0	1	5000000	1.38629	25000000	1.94591	0.3	2	0	0	0
1	1	1	3	1	2	0	1	1	1	38	1444	1	1	0	0	1	5000000	1.38629	8750000	1.38629	0.5	2	0	0	0
1	1	1	3	1	3	0	0	1	0	48	2304	2	0	0	0	1	5000000	1.38629	17500000	1.79176	0.5	1	0	0	0
0	0	0	0	0	2	0	1	0	1	52	2704	2	1	1	0	1	5000000	1.38629	2500000	0	1	3	0	0	0
0	1	0	1	0.333333	2	0	1	1	0	36	1296	1	1	0	0	1	7000000	1.60944	12500000	1.60944	0.6	2	0	0	0
1	1	1	3	1	3	0	0	0	0	48	2304	2	0	1	0	1	1500000	0.693147	75000000	2.19722	0.4	2	0	0	0
1	1	1	3	1	3	0	0	1	1	56	3136	2	0	1	0	1	7000000	1.60944	3750000	0.693147	0.5	5	0	0	0
1	1	1	3	1	1	0	1	1	1	27	729	1	0	0	1	1	5000000	1.38629	6250000	1.09861	0.4	1	0	0	0
1	1	1	3	1	3	0	0	0	1	44	1936	2	1	1	0	1	9000000	1.79176	12500000	1.60944	0.2	1	0	0	0
1	1	1	3	1	4	0	0	1	1	33	1089	1	1	1	0	1	7000000	1.60944	75000000	2.19722	0.6	3	0	0	0
1	1	1	3	1	4	0	0	1	1	49	2401	2	1	1	0	1	20000000	2.48491	100000000	2.30259	1	1	0	0	1
1	1	1	3	1	3	0	0	1	1	67	4489	3	1	1	0	1	5000000	1.38629	12500000	1.60944	0.6	3	0	0	0
1	1	1	3	1	3	0	0	0	1	50	2500	2	1	1	0	1	9000000	1.79176	6250000	1.09861	1	2	0	0	0
1	1	1	3	1	4	0	0	1	1	27	729	1	0	0	0	1	7000000	1.60944	2500000	0	0.3	2	0	0	1
0	0	1	1	0.333333	2	0	1	1	0	30	900	1	1	1	1	1	7000000	1.60944	8750000	1.38629	0.5	2	0	0	0
0	1	1	2	0.666667	2	0	1	0	0	50	2500	2	0	0	1	1	5000000	1.38629	8750000	1.38629	0.2	4	0	0	0
1	1	1	3	1	4	0	0	1	1	49	2401	2	1	1	0	1	7000000	1.60944	6250000	1.09861	0.3	4	0	0	0
1	1	0	2	0.666667	1	0	0	1	1	37	1369	1	0	0	0	1	5000000	1.38629	2500000	0	0.7	1	0	0	1
1	1	1	3	1	4	0	0	1	1	49	2401	2	1	1	0	1	13000000	2.07944	8750000	1.38629	1	2	0	0	0
1	1	1	3	1	2	0	1	1	1	32	1024	1	1	1	0	1	9000000	1.79176	6250000	1.09861	0.5	2	0	0	0
1	1	0	2	0.666667	2	0	1	1	1	49	2401	2	1	1	0	1	7000000	1.60944	3750000	0.693147	0.5	2	0	0	0
1	0	1	2	0.666667	3	0	0	0	1	63	3969	3	1	1	0	1	5000000	1.38629	12500000	1.60944	0.3	3	0	0	0
1	1	1	3	1	3	0	0	1	1	49	2401	2	1	0	0	1	3000000	1.09861	2500000	0	0.5	3	0	0	0
0	0	0	0	0	1	0	0	1	1	44	1936	2	0	0	0	1	5000000	1.38629	3750000	0.693147	1	2	0	0	1
1	1	1	3	1	4	0	0	1	1	79	6241	3	0	1	0	0	15000000	2.19722	75000000	2.19722	0.5	3	0	0	1
1	1	1	3	1	2	0	1	0	1	35	1225	1	1	1	0	1	7000000	1.60944	3750000	0.693147	0.2	2	0	0	1
0	0	0	0	0	3	0	0	1	1	38	1444	1	1	1	0	1	9000000	1.79176	12500000	1.60944	0.3	3	0	0	1
1	0	1	2	0.666667	3	0	0	0	0	50	2500	2	0	0	0	1	5000000	1.38629	3750000	0.693147	0.5	3	0	0	1
1	1	1	3	1	3	0	0	1	0	42	1764	2	1	0	1	1	11000000	1.94591	12500000	1.60944	0.5	4	0	0	0
1	1	1	3	1	4	0	0	1	1	31	961	1	1	1	0	1	11000000	1.94591	75000000	2.19722	0.5	2	0	0	0
1	1	1	3	1	4	0	0	1	1	36	1296	1	1	1	0	1	7000000	1.60944	17500000	1.79176	0.6	1	0	0	0
1	0	1	2	0.666667	1	0	0	1	0	27	729	1	0	0	0	1	3000000	1.09861	3750000	0.693147	0.6	1	0	0	0
1	1	1	3	1	2	0	1	1	1	40	1600	1	1	1	1	1	11000000	1.94591	17500000	1.79176	0.2	4	0	1	0
1	1	1	3	1	4	0	0	1	1	30	900	1	0	0	0	1	5000000	1.38629	3750000	0.693147	0.3	1	0	0	1
1	1	0	2	0.666667	2	0	1	0	0	56	3136	2	1	1	0	1	7000000	1.60944	3750000	0.693147	0.4	3	0	0	0
1	1	1	3	1	3	0	0	0	1	57	3249	2	0	0	0	1	9000000	1.79176	12500000	1.60944	0.2	1	0	0	0
1	1	1	3	1	3	0	0	1	1	46	2116	2	1	1	1	1	7000000	1.60944	8750000	1.38629	0.5	1	0	0	1
1	1	1	3	1	4	0	0	1	1	37	1369	1	1	1	0	1	7000000	1.60944	12500000	1.60944	0.5	2	0	0	0
1	1	1	3	1	3	0	0	1	1	46	2116	2	1	0	1	1	5000000	1.38629	12500000	1.60944	0.5	2	0	0	0
0	0	1	1	0.333333	3	0	0	1	0	37	1369	1	1	1	0	1	11000000	1.94591	25000000	1.94591	0.6	2	0	0	0
1	1	1	3	1	4	0	0	0	1	53	2809	2	1	1	0	1	13000000	2.07944	25000000	1.94591	0.8	2	0	0	1
1	1	1	3	1	4	0	0	1	1	45	2025	2	0	0	0	1	7000000	1.60944	17500000	1.79176	0.1	1	0	0	0
0	1	0	1	0.333333	1	0	0	1	1	32	1024	1	0	0	0	1	3000000	1.09861	2500000	0	0.6	1	0	0	0
1	1	1	3	1	4	0	0	0	1	51	2601	2	1	1	0	1	9000000	1.79176	75000000	2.19722	0.5	1	0	0	0
1	0	0	1	0.333333	2	0	1	1	1	41	1681	2	1	1	0	1	5000000	1.38629	12500000	1.60944	0.7	2	0	0	0
1	1	0	2	0.666667	2	0	1	1	0	49	2401	2	1	1	0	1	13000000	2.07944	8750000	1.38629	0.6	2	0	0	1
1	1	1	3	1	2	0	1	1	0	31	961	1	1	1	0	1	9000000	1.79176	40000000	2.07944	0.5	3	0	0	0
0	1	0	1	0.333333	3	0	0	0	0	57	3249	2	0	1	0	1	5000000	1.38629	2500000	0	0.5	3	0	0	0
1	0	1	2	0.666667	4	1	0	1	1	39	1521	1	1	1	0	1	9000000	1.79176	25000000	1.94591	0.8	2	1	0	0
1	1	1	3	1	1	0	1	1	1	45	2025	2	1	1	0	1	9000000	1.79176	8750000	1.38629	0.9	1	0	0	1
0	0	0	0	0	2	0	1	1	0	30	900	1	1	0	0	1	9000000	1.79176	12500000	1.60944	0.7	2	0	0	0
0	0	0	0	0	2	0	1	1	1	39	1521	1	0	0	0	1	7000000	1.60944	40000000	2.07944	0.7	3	0	0	0
1	1	1	3	1	3	0	0	0	1	54	2916	2	1	1	1	1	7000000	1.60944	12500000	1.60944	0.2	3	0	0	0
0	1	1	2	0.666667	2	0	1	0	1	53	2809	2	1	0	0	1	5000000	1.38629	2500000	0	0.5	4	0	0	0
0	1	1	2	0.666667	5	1	0	1	0	42	1764	2	0	0	0	1	7000000	1.60944	25000000	1.94591	0.6	4	0	0	0
0	0	0	0	0	2	0	1	0	0	29	841	1	0	0	0	1	3000000	1.09861	3750000	0.693147	0.7	3	0	0	0
1	1	1	3	1	2	0	1	1	1	50	2500	2	1	1	0	1	11000000	1.94591	12500000	1.60944	1	2	0	0	0
1	1	1	3	1	4	0	0	1	1	61	3721	3	1	1	0	0	13000000	2.07944	75000000	2.19722	0.7	2	0	0	1
1	1	1	3	1	4	0	0	1	0	32	1024	1	1	0	0	1	11000000	1.94591	2500000	0	0.6	2	0	0	0
0	1	0	1	0.333333	1	0	0	0	0	33	1089	1	0	0	0	1	1500000	0.693147	2500000	0	0.6	2	0	0	0
1	1	1	3	1	3	0	0	0	1	53	2809	2	0	0	0	0	1000000	0	75000000	2.19722	0.6	5	0	1	0
1	1	1	3	1	3	0	0	0	1	26	676	1	1	0	1	1	3000000	1.09861	6250000	1.09861	0.5	2	0	0	0
1	1	1	3	1	3	0	0	0	1	54	2916	2	0	0	0	1	3000000	1.09861	2500000	0	0.6	3	0	0	1
1	0	1	2	0.666667	3	0	0	1	1	39	1521	1	0	0	0	1	7000000	1.60944	12500000	1.60944	0.5	2	0	0	0
1	1	1	3	1	3	0	0	1	1	52	2704	2	1	1	0	1	9000000	1.79176	12500000	1.60944	0.8	1	0	0	0
1	1	1	3	1	2	0	1	1	0	39	1521	1	1	1	0	1	7000000	1.60944	8750000	1.38629	0.5	4	0	0	0
1	1	1	3	1	1	0	1	0	1	49	2401	2	0	0	1	1	5000000	1.38629	3750000	0.693147	0.7	3	0	0	0
1	0	1	2	0.666667	3	0	0	1	1	36	1296	1	1	1	0	1	5000000	1.38629	3750000	0.693147	0.7	3	0	0	0
1	0	0	1	0.333333	3	0	0	0	1	42	1764	2	0	1	0	1	9000000	1.79176	2500000	0	0.4	4	0	0	0
0	1	0	1	0.333333	1	0	0	1	0	48	2304	2	0	0	0	1	5000000	1.38629	3750000	0.693147	0.5	1	0	0	0
0	0	1	1	0.333333	2	0	1	1	0	30	900	1	0	0	0	1	9000000	1.79176	3750000	0.693147	0.5	2	0	0	0
1	1	1	3	1	3	0	0	1	1	69	4761	3	1	1	0	0	3000000	1.09861	25000000	1.94591	0.4	2	0	0	0
1	1	1	3	1	3	0	0	1	1	53	2809	2	1	1	0	1	5000000	1.38629	75000000	2.19722	0.8	3	0	0	0
1	1	1	3	1	4	0	0	0	1	55	3025	2	1	1	0	1	5000000	1.38629	2500000	0	0.2	1	0	0	0
1	1	0	2	0.666667	3	0	0	1	0	29	841	1	0	0	0	1	5000000	1.38629	12500000	1.60944	0.5	4	0	0	0
1	1	1	3	1	3	0	0	1	1	43	1849	2	1	1	0	1	7000000	1.60944	40000000	2.07944	0.2	3	0	0	1
1	1	1	3	1	3	0	0	1	1	37	1369	1	0	0	1	1	5000000	1.38629	6250000	1.09861	0.6	3	0	0	1
1	1	1	3	1	4	0	0	0	0	86	7396	3	1	1	1	1	5000000	1.38629	25000000	1.94591	0.8	3	0	0	1
1	1	1	3	1	2	0	1	1	0	47	2209	2	0	1	0	1	5000000	1.38629	8750000	1.38629	0.5	1	0	0	1
1	1	1	3	1	3	0	0	0	0	51	2601	2	1	1	0	1	9000000	1.79176	8750000	1.38629	0.6	2	0	0	1
1	1	1	3	1	4	0	0	1	1	48	2304	2	1	1	0	1	15000000	2.19722	75000000	2.19722	0.5	2	0	0	0
1	1	1	3	1	2	0	1	1	1	35	1225	1	1	1	0	1	5000000	1.38629	6250000	1.09861	0.5	2	0	0	1
1	1	1	3	1	1	0	1	0	1	41	1681	2	1	1	0	1	9000000	1.79176	6250000	1.09861	0.6	2	0	0	0
1	1	1	3	1	5	1	0	0	1	41	1681	2	1	1	0	1	13000000	2.07944	40000000	2.07944	0.6	1	0	0	0
1	1	1	3	1	3	0	0	0	1	55	3025	2	1	1	0	1	7000000	1.60944	12500000	1.60944	0.3	4	0	0	0
1	1	1	3	1	4	0	0	1	1	37	1369	1	1	0	0	1	5000000	1.38629	3750000	0.693147	0.5	3	0	0	1
1	0	0	1	0.333333	4	1	0	0	1	30	900	1	1	0	1	1	5000000	1.38629	2500000	0	0.7	1	0	0	1
1	1	1	3	1	2	0	1	1	0	34	1156	1	0	0	0	1	5000000	1.38629	6250000	1.09861	0.6	2	0	0	0
1	1	0	2	0.666667	3	0	0	1	0	44	1936	2	0	0	0	1	3000000	1.09861	3750000	0.693147	0.7	2	0	0	1
0	1	0	1	0.333333	3	0	0	1	1	37	1369	1	1	1	0	1	5000000	1.38629	6250000	1.09861	1	4	0	0	0
0	0	1	1	0.333333	3	0	0	0	1	53	2809	2	1	1	0	1	15000000	2.19722	25000000	1.94591	0.5	2	0	0	0
0	0	1	1	0.333333	1	0	0	0	1	31	961	1	0	0	0	1	5000000	1.38629	2500000	0	0.4	3	0	0	0
0	0	1	1	0.333333	3	0	0	1	1	32	1024	1	1	1	0	1	7000000	1.60944	3750000	0.693147	0.9	2	1	0	0
1	1	1	3	1	2	0	1	0	0	35	1225	1	1	1	1	1	9000000	1.79176	12500000	1.60944	0.7	3	1	0	0
1	1	0	2	0.666667	2	0	1	0	0	60	3600	2	1	1	0	1	9000000	1.79176	6250000	1.09861	0.7	3	0	0	1
1	1	1	3	1	4	0	0	1	1	65	4225	3	1	1	0	0	3000000	1.09861	75000000	2.19722	0.5	1	0	0	0
1	1	1	3	1	3	0	0	0	0	48	2304	2	1	0	0	1	17000000	2.30259	40000000	2.07944	1	2	0	0	1
1	1	1	3	1	2	0	1	1	1	56	3136	2	0	0	0	1	5000000	1.38629	40000000	2.07944	0.6	3	0	0	0
1	1	1	3	1	4	0	0	1	0	40	1600	1	1	1	0	1	17000000	2.30259	75000000	2.19722	0.5	2	0	0	0
1	1	1	3	1	3	0	0	1	0	54	2916	2	1	1	0	1	11000000	1.94591	25000000	1.94591	0.4	2	0	0	1
1	1	1	3	1	4	0	0	1	1	51	2601	2	1	1	0	1	11000000	1.94591	8750000	1.38629	0.5	3	0	0	0
1	1	1	3	1	3	0	0	1	1	64	4096	3	1	1	0	1	9000000	1.79176	40000000	2.07944	1	2	0	0	0
1	1	1	3	1	4	0	0	1	1	56	3136	2	1	1	0	1	7000000	1.60944	12500000	1.60944	0.7	2	0	0	0
1	1	1	3	1	4	0	0	1	1	57	3249	2	1	1	0	1	17000000	2.30259	100000000	2.30259	0.9	2	0	0	0
1	1	1	3	1	4	0	0	0	0	49	2401	2	1	1	1	1	7000000	1.60944	8750000	1.38629	0.7	2	0	0	0
1	1	1	3	1	4	0	0	1	0	51	2601	2	1	1	0	1	15000000	2.19722	6250000	1.09861	0.6	2	0	0	0
0	0	0	0	0	2	0	1	1	0	33	1089	1	1	0	1	1	1500000	0.693147	3750000	0.693147	0.5	2	0	0	0
1	1	1	3	1	3	0	0	0	1	38	1444	1	1	1	1	1	7000000	1.60944	17500000	1.79176	0.2	2	0	0	0
1	1	0	2	0.666667	3	0	0	1	1	50	2500	2	1	1	0	1	7000000	1.60944	3750000	0.693147	0.7	3	0	0	0
1	1	1	3	1	1	0	1	1	1	43	1849	2	0	0	0	1	7000000	1.60944	40000000	2.07944	0.5	5	0	0	0
0	1	1	2	0.666667	2	0	1	1	0	34	1156	1	1	1	0	1	5000000	1.38629	17500000	1.79176	0.7	4	0	0	0
1	1	1	3	1	3	0	0	0	1	51	2601	2	1	0	0	1	7000000	1.60944	2500000	0	0.7	3	0	0	0
1	1	0	2	0.666667	2	0	1	1	1	27	729	1	0	0	0	1	5000000	1.38629	8750000	1.38629	0.7	1	0	0	0
1	1	1	3	1	4	0	0	1	1	36	1296	1	1	1	0	1	9000000	1.79176	25000000	1.94591	0.4	3	0	0	0
1	0	1	2	0.666667	2	0	1	0	1	52	2704	2	1	1	0	1	15000000	2.19722	12500000	1.60944	0.5	2	0	0	0
1	0	0	1	0.333333	1	0	0	1	0	39	1521	1	1	1	0	1	7000000	1.60944	17500000	1.79176	0.6	3	0	0	0
1	1	1	3	1	4	0	0	1	1	39	1521	1	0	0	0	1	9000000	1.79176	25000000	1.94591	0.7	2	0	0	0
1	1	1	3	1	2	0	1	0	1	42	1764	2	1	0	0	1	7000000	1.60944	2500000	0	0.6	3	0	0	1
1	1	1	3	1	4	0	0	1	0	48	2304	2	1	0	1	1	9000000	1.79176	2500000	0	0.7	1	0	0	1
1	1	1	3	1	3	0	0	0	0	56	3136	2	1	1	0	1	7000000	1.60944	12500000	1.60944	0.7	3	0	0	0
1	1	1	3	1	1	0	1	1	1	27	729	1	0	0	0	1	3000000	1.09861	2500000	0	0.5	1	0	0	0
1	1	0	2	0.666667	3	0	0	1	1	46	2116	2	1	1	0	1	11000000	1.94591	40000000	2.07944	1	2	0	0	0
1	1	1	3	1	3	0	0	1	0	31	961	1	0	0	0	1	5000000	1.38629	2500000	0	0.6	4	0	0	0
1	1	1	3	1	3	0	0	1	1	43	1849	2	1	1	0	1	7000000	1.60944	3750000	0.693147	0.7	2	0	0	0
0	1	1	2	0.666667	3	0	0	0	1	46	2116	2	1	0	0	1	5000000	1.38629	40000000	2.07944	0.6	2	0	0	0
1	1	1	3	1	1	0	1	1	1	52	2704	2	1	0	0	1	19000000	2.3979	75000000	2.19722	0.7	4	0	0	0
1	1	1	3	1	2	0	1	0	0	48	2304	2	1	1	0	1	15000000	2.19722	8750000	1.38629	0.7	2	0	0	0
1	1	0	2	0.666667	4	1	0	1	1	34	1156	1	0	0	0	1	3000000	1.09861	3750000	0.693147	0	5	1	0	0
1	1	0	2	0.666667	3	0	0	0	1	52	2704	2	1	1	1	1	7000000	1.60944	8750000	1.38629	0.4	3	0	0	0
1	1	1	3	1	4	0	0	1	1	39	1521	1	0	0	0	1	1500000	0.693147	40000000	2.07944	0	3	0	0	0
1	1	1	3	1	2	0	1	1	1	39	1521	1	1	1	1	1	5000000	1.38629	3750000	0.693147	0.8	4	0	0	0
1	1	1	3	1	3	0	0	1	1	50	2500	2	0	0	0	1	7000000	1.60944	40000000	2.07944	0.7	4	0	0	0
1	1	1	3	1	4	0	0	1	0	46	2116	2	1	1	0	1	3000000	1.09861	3750000	0.693147	0.2	3	0	0	0
0	1	0	1	0.333333	2	0	1	0	0	37	1369	1	1	1	0	1	5000000	1.38629	6250000	1.09861	0.9	2	0	0	0
1	1	1	3	1	1	0	1	1	1	48	2304	2	0	0	0	1	3000000	1.09861	6250000	1.09861	0.7	4	0	0	0
0	0	1	1	0.333333	5	1	0	1	1	37	1369	1	1	1	0	1	7000000	1.60944	12500000	1.60944	0.7	2	0	0	0
0	1	0	1	0.333333	1	0	0	1	0	48	2304	2	1	1	0	1	5000000	1.38629	2500000	0	0.5	2	0	0	0
1	1	1	3	1	2	0	1	1	1	43	1849	2	1	1	0	1	7000000	1.60944	2500000	0	0.5	2	0	0	0
1	1	1	3	1	2	0	1	1	0	42	1764	2	1	1	0	1	7000000	1.60944	8750000	1.38629	0.5	2	0	0	1
1	1	1	3	1	2	0	1	1	1	58	3364	2	1	1	0	0	3000000	1.09861	25000000	1.94591	0.7	2	0	0	0
0	0	0	0	0	2	0	1	1	0	24	576	1	0	0	0	1	3000000	1.09861	2500000	0	0.5	5	0	0	0
1	1	1	3	1	4	0	0	1	1	64	4096	3	1	1	0	1	3000000	1.09861	6250000	1.09861	1	2	0	0	1
1	1	1	3	1	4	0	0	1	1	69	4761	3	1	1	0	1	3000000	1.09861	3750000	0.693147	0.6	2	0	0	0
1	1	1	3	1	2	0	1	0	1	46	2116	2	0	0	0	1	5000000	1.38629	3750000	0.693147	0.4	3	0	0	1
1	1	1	3	1	3	0	0	1	1	44	1936	2	1	1	0	1	7000000	1.60944	25000000	1.94591	0.6	4	0	0	0
1	1	1	3	1	4	0	0	1	1	35	1225	1	1	1	1	1	9000000	1.79176	12500000	1.60944	0.5	2	1	0	0
1	1	1	3	1	2	0	1	1	0	47	2209	2	1	1	1	1	11000000	1.94591	40000000	2.07944	0.4	4	0	0	0
0	0	0	0	0	3	0	0	0	0	40	1600	1	1	1	0	1	7000000	1.60944	12500000	1.60944	0.5	1	0	0	0
1	1	1	3	1	3	0	0	1	1	58	3364	2	0	1	0	1	9000000	1.79176	2500000	0	0	1	0	0	0
1	1	1	3	1	3	0	0	1	0	55	3025	2	0	0	0	1	3000000	1.09861	2500000	0	1	3	0	0	0
0	0	0	0	0	1	0	0	1	0	34	1156	1	1	1	0	1	3000000	1.09861	2500000	0	0.8	2	0	0	0
1	1	1	3	1	2	0	1	0	0	41	1681	2	1	1	0	1	9000000	1.79176	8750000	1.38629	0.6	2	0	0	0
1	1	1	3	1	4	0	0	1	1	70	4900	3	1	1	0	1	3000000	1.09861	40000000	2.07944	0.5	2	0	0	0
1	1	1	3	1	4	0	0	1	1	44	1936	2	1	1	1	1	15000000	2.19722	8750000	1.38629	0.5	2	0	0	0
1	1	1	3	1	3	0	0	1	1	62	3844	3	0	0	0	1	5000000	1.38629	40000000	2.07944	0.5	2	0	0	0
1	1	1	3	1	4	0	0	0	0	35	1225	1	1	1	0	1	9000000	1.79176	17500000	1.79176	0.3	2	0	0	0
1	1	1	3	1	3	0	0	1	1	45	2025	2	1	1	0	1	11000000	1.94591	12500000	1.60944	1	2	0	0	0
1	1	1	3	1	4	0	0	0	1	51	2601	2	0	1	0	1	9000000	1.79176	100000000	2.30259	1	1	0	0	0
1	1	1	3	1	4	0	0	1	1	57	3249	2	1	1	0	1	11000000	1.94591	75000000	2.19722	1	2	0	0	0
1	1	1	3	1	3	0	0	0	1	53	2809	2	1	1	0	1	9000000	1.79176	8750000	1.38629	0.9	2	0	0	1
1	1	1	3	1	3	0	0	1	1	31	961	1	0	0	0	1	5000000	1.38629	12500000	1.60944	0.5	3	0	0	0
1	1	1	3	1	3	0	0	1	1	46	2116	2	1	1	0	1	17000000	2.30259	40000000	2.07944	1	3	0	0	1
0	0	0	0	0	1	0	0	1	0	51	2601	2	1	1	0	1	13000000	2.07944	75000000	2.19722	0.9	3	0	0	0
1	1	1	3	1	3	0	0	1	1	40	1600	1	1	1	0	1	7000000	1.60944	12500000	1.60944	0	4	0	0	0
1	1	1	3	1	3	0	0	1	1	37	1369	1	1	0	0	1	17000000	2.30259	40000000	2.07944	0.3	2	0	0	1
1	0	1	2	0.666667	3	0	0	1	0	46	2116	2	1	1	0	1	5000000	1.38629	8750000	1.38629	0.5	4	0	0	0
1	1	1	3	1	3	0	0	1	0	37	1369	1	1	1	0	1	5000000	1.38629	12500000	1.60944	0.6	1	0	0	0
1	1	1	3	1	2	0	1	0	0	27	729	1	0	0	1	1	3000000	1.09861	2500000	0	0.5	2	0	0	0
1	1	1	3	1	4	0	0	1	1	29	841	1	0	0	0	0	7000000	1.60944	17500000	1.79176	1	1	0	0	0
1	1	0	2	0.666667	3	0	0	1	1	30	900	1	1	1	0	1	5000000	1.38629	6250000	1.09861	0.4	3	0	0	0
0	0	0	0	0	3	0	0	0	1	68	4624	3	1	1	0	0	3000000	1.09861	6250000	1.09861	0.3	3	0	0	0
1	1	1	3	1	3	0	0	1	0	34	1156	1	1	0	0	1	11000000	1.94591	25000000	1.94591	0.5	2	0	0	1
1	1	0	2	0.666667	2	0	1	1	1	32	1024	1	1	1	1	1	5000000	1.38629	2500000	0	0	4	0	0	0
1	1	1	3	1	3	0	0	1	0	42	1764	2	1	1	0	1	5000000	1.38629	8750000	1.38629	0.5	2	0	0	0
1	0	0	1	0.333333	2	0	1	1	1	50	2500	2	1	1	0	1	5000000	1.38629	2500000	0	0.6	3	0	0	0
0	1	1	2	0.666667	4	1	0	1	1	56	3136	2	1	1	0	1	9000000	1.79176	3750000	0.693147	0.7	2	0	0	0
1	1	1	3	1	3	0	0	1	1	58	3364	2	1	1	0	1	13000000	2.07944	40000000	2.07944	0.2	1	0	0	1
0	1	1	2	0.666667	2	0	1	0	0	55	3025	2	1	1	0	1	3000000	1.09861	8750000	1.38629	0.5	3	0	0	0
1	1	1	3	1	2	0	1	0	1	60	3600	2	0	0	0	1	3000000	1.09861	3750000	0.693147	0.8	4	0	0	0
1	1	1	3	1	4	0	0	1	1	67	4489	3	1	1	0	1	3000000	1.09861	25000000	1.94591	0.3	3	1	0	0
1	1	1	3	1	4	0	0	0	1	45	2025	2	1	1	0	1	15000000	2.19722	75000000	2.19722	0.4	4	0	0	0
1	1	1	3	1	3	0	0	1	1	32	1024	1	1	0	0	1	11000000	1.94591	17500000	1.79176	0.6	1	0	0	1
1	1	1	3	1	3	0	0	1	1	26	676	1	0	0	0	1	7000000	1.60944	12500000	1.60944	0.4	4	0	0	0
1	1	1	3	1	4	0	0	1	1	47	2209	2	1	1	0	1	13000000	2.07944	25000000	1.94591	0.5	3	1	0	0
1	1	1	3	1	2	0	1	1	0	34	1156	1	0	0	0	1	7000000	1.60944	40000000	2.07944	1	4	0	0	0
1	1	1	3	1	4	0	0	1	0	42	1764	2	1	1	1	1	13000000	2.07944	3750000	0.693147	0.3	4	0	0	1
1	1	1	3	1	3	0	0	0	0	52	2704	2	1	1	0	1	5000000	1.38629	8750000	1.38629	0.7	2	0	0	0
0	1	1	2	0.666667	3	0	0	1	0	30	900	1	1	0	0	1	11000000	1.94591	8750000	1.38629	0.6	4	0	1	0
1	1	1	3	1	1	0	1	0	0	43	1849	2	0	0	0	1	5000000	1.38629	12500000	1.60944	0.6	2	0	0	0
1	1	1	3	1	2	0	1	1	1	33	1089	1	1	0	0	1	5000000	1.38629	25000000	1.94591	0.6	2	0	0	0
1	1	1	3	1	4	0	0	0	0	39	1521	1	1	1	0	1	13000000	2.07944	8750000	1.38629	0.4	3	0	0	0
1	0	0	1	0.333333	4	1	0	0	1	33	1089	1	1	1	0	1	9000000	1.79176	6250000	1.09861	0.2	4	0	0	1
1	1	1	3	1	4	0	0	1	1	48	2304	2	1	1	0	1	11000000	1.94591	25000000	1.94591	0.5	2	0	0	1
0	1	0	1	0.333333	3	0	0	0	0	48	2304	2	0	1	0	1	5000000	1.38629	3750000	0.693147	0.3	2	0	0	0
1	1	1	3	1	3	0	0	0	1	45	2025	2	0	1	0	1	5000000	1.38629	3750000	0.693147	0.6	1	0	0	0
1	1	1	3	1	3	0	0	1	0	43	1849	2	1	1	0	1	13000000	2.07944	40000000	2.07944	0.4	2	0	0	1
0	1	0	1	0.333333	1	0	0	0	0	49	2401	2	0	1	0	1	1500000	0.693147	2500000	0	0.3	3	1	0	0
1	1	0	2	0.666667	3	0	0	0	1	66	4356	3	1	1	0	1	5000000	1.38629	40000000	2.07944	0.5	3	0	0	0
0	0	0	0	0	1	0	0	1	1	40	1600	1	1	0	0	1	5000000	1.38629	12500000	1.60944	0.5	1	0	0	0
1	1	1	3	1	2	0	1	1	0	25	625	1	0	0	1	1	3000000	1.09861	2500000	0	0.4	4	0	0	0
1	1	1	3	1	4	0	0	1	1	52	2704	2	0	0	0	1	7000000	1.60944	100000000	2.30259	0.6	3	0	0	1
1	0	1	2	0.666667	4	1	0	1	1	50	2500	2	1	1	0	1	20000000	2.48491	75000000	2.19722	0.4	2	0	0	0
1	1	1	3	1	3	0	0	1	1	54	2916	2	1	1	0	1	13000000	2.07944	75000000	2.19722	0.7	3	0	0	0
1	0	1	2	0.666667	3	0	0	1	0	29	841	1	0	0	0	1	3000000	1.09861	8750000	1.38629	0.6	4	0	0	0
0	0	0	0	0	1	0	0	1	0	39	1521	1	0	1	0	1	13000000	2.07944	17500000	1.79176	0.6	1	0	0	1
1	1	1	3	1	1	0	1	1	0	29	841	1	0	0	0	1	5000000	1.38629	2500000	0	0.6	2	0	0	1
1	1	1	3	1	3	0	0	1	0	44	1936	2	0	0	1	1	11000000	1.94591	17500000	1.79176	0.4	2	0	0	0
1	0	1	2	0.666667	4	1	0	0	1	38	1444	1	1	1	0	1	7000000	1.60944	3750000	0.693147	0.5	4	0	0	1
1	0	1	2	0.666667	1	0	0	0	1	60	3600	2	1	1	0	1	9000000	1.79176	40000000	2.07944	0.5	4	0	0	0
1	1	1	3	1	3	0	0	1	1	48	2304	2	1	0	0	1	15000000	2.19722	17500000	1.79176	0.9	2	0	0	1
1	0	1	2	0.666667	1	0	0	1	1	36	1296	1	1	1	0	1	5000000	1.38629	6250000	1.09861	0.7	2	0	0	0
1	1	1	3	1	2	0	1	1	1	27	729	1	0	0	0	1	3000000	1.09861	6250000	1.09861	0.6	2	0	0	1
1	1	1	3	1	2	0	1	1	1	30	900	1	1	1	0	1	9000000	1.79176	17500000	1.79176	0.5	2	0	0	0
1	1	1	3	1	2	0	1	1	1	37	1369	1	1	1	0	1	13000000	2.07944	12500000	1.60944	0.7	2	0	0	1
1	1	1	3	1	4	0	0	1	1	42	1764	2	0	0	0	1	7000000	1.60944	6250000	1.09861	0.4	1	0	0	0
0	1	1	2	0.666667	3	0	0	1	0	71	5041	3	0	0	0	0	3000000	1.09861	40000000	2.07944	0.7	3	0	0	1
1	0	0	1	0.333333	3	0	0	0	0	43	1849	2	0	0	1	1	3000000	1.09861	3750000	0.693147	0.2	2	0	0	0
1	1	0	2	0.666667	5	1	0	0	1	41	1681	2	1	0	0	1	5000000	1.38629	25000000	1.94591	0.4	1	0	0	0
1	1	1	3	1	4	0	0	1	0	35	1225	1	0	0	0	1	3000000	1.09861	2500000	0	0.4	4	0	0	1
1	1	1	3	1	3	0	0	1	1	46	2116	2	1	0	0	1	5000000	1.38629	6250000	1.09861	0.3	2	0	0	0
1	1	1	3	1	3	0	0	1	0	42	1764	2	1	1	0	1	20000000	2.48491	75000000	2.19722	0.5	2	0	0	0
0	0	0	0	0	1	0	0	0	0	46	2116	2	1	1	0	1	5000000	1.38629	6250000	1.09861	0.2	3	0	0	0
1	1	1	3	1	4	0	0	1	1	26	676	1	1	0	0	1	5000000	1.38629	8750000	1.38629	0.7	4	0	0	0
0	0	1	1	0.333333	2	0	1	1	0	46	2116	2	0	0	0	1	3000000	1.09861	6250000	1.09861	0.2	4	0	0	0
1	1	0	2	0.666667	2	0	1	1	1	53	2809	2	1	1	0	1	7000000	1.60944	2500000	0	1	2	0	0	0
0	0	1	1	0.333333	2	0	1	0	0	29	841	1	0	0	0	1	7000000	1.60944	3750000	0.693147	0.6	2	0	0	1
1	1	1	3	1	5	1	0	1	1	46	2116	2	1	0	0	1	7000000	1.60944	12500000	1.60944	0.4	2	0	0	0
1	1	1	3	1	3	0	0	1	1	58	3364	2	0	0	0	1	1000000	0	2500000	0	0.7	4	0	0	0
1	1	1	3	1	4	0	0	1	1	60	3600	2	1	1	0	1	9000000	1.79176	75000000	2.19722	0.6	2	0	0	0
1	1	1	3	1	3	0	0	1	1	25	625	1	0	0	0	1	7000000	1.60944	3750000	0.693147	0.9	2	0	0	0
1	0	1	2	0.666667	2	0	1	0	1	39	1521	1	0	0	0	1	1000000	0	75000000	2.19722	0.2	1	1	0	0
0	1	1	2	0.666667	2	0	1	1	0	29	841	1	0	0	0	1	5000000	1.38629	2500000	0	0	4	0	0	0
1	1	0	2	0.666667	4	1	0	1	1	78	6084	3	0	1	1	1	3000000	1.09861	100000000	2.30259	0.7	1	0	0	1
1	1	1	3	1	4	0	0	1	1	58	3364	2	1	1	0	1	15000000	2.19722	2500000	0	0.6	2	0	0	0
1	0	0	1	0.333333	2	0	1	0	0	33	1089	1	0	0	0	0	1500000	0.693147	12500000	1.60944	0.2	2	0	0	0
1	1	1	3	1	3	0	0	0	1	67	4489	3	0	0	0	0	1500000	0.693147	2500000	0	0.9	3	0	0	1
1	1	1	3	1	5	1	0	1	1	61	3721	3	1	0	0	0	1000000	0	75000000	2.19722	1	2	0	0	0
0	1	1	2	0.666667	3	0	0	0	1	33	1089	1	0	0	0	1	3000000	1.09861	2500000	0	0.9	3	0	1	0
1	0	0	1	0.333333	3	0	0	1	0	42	1764	2	0	0	0	1	3000000	1.09861	2500000	0	0.6	3	0	0	0
0	1	1	2	0.666667	3	0	0	1	1	57	3249	2	1	1	0	1	5000000	1.38629	2500000	0	0.7	3	0	0	0
1	1	1	3	1	3	0	0	1	1	39	1521	1	1	1	0	1	3000000	1.09861	2500000	0	0.7	3	0	0	0
1	1	0	2	0.666667	2	0	1	1	1	70	4900	3	1	1	0	1	3000000	1.09861	2500000	0	0.6	4	0	0	0
1	1	0	2	0.666667	1	0	0	1	1	70	4900	3	1	1	0	1	3000000	1.09861	17500000	1.79176	0.7	4	0	0	1
1	1	1	3	1	2	0	1	0	1	38	1444	1	0	0	0	1	3000000	1.09861	25000000	1.94591	0.2	2	0	0	1
1	1	1	3	1	3	0	0	0	0	53	2809	2	1	0	0	1	3000000	1.09861	12500000	1.60944	0.7	3	0	0	1
1	1	1	3	1	4	0	0	1	1	35	1225	1	1	1	0	1	7000000	1.60944	2500000	0	0.8	2	0	0	0
1	1	1	3	1	3	0	0	0	1	40	1600	1	0	0	0	1	7000000	1.60944	6250000	1.09861	0	2	0	0	1
1	1	1	3	1	3	0	0	1	1	49	2401	2	1	0	0	1	9000000	1.79176	3750000	0.693147	0.3	2	0	0	0
1	1	1	3	1	4	0	0	1	0	49	2401	2	1	0	0	1	7000000	1.60944	2500000	0	0.5	3	0	0	1
1	0	0	1	0.333333	1	0	0	0	0	52	2704	2	0	1	0	1	7000000	1.60944	2500000	0	1	3	0	0	0
1	1	1	3	1	3	0	0	1	1	67	4489	3	1	1	0	1	7000000	1.60944	25000000	1.94591	0.2	3	0	0	0
1	1	1	3	1	3	0	0	0	1	40	1600	1	1	0	0	1	3000000	1.09861	3750000	0.693147	0.9	3	0	0	1
1	1	0	2	0.666667	3	0	0	0	0	50	2500	2	1	1	0	1	9000000	1.79176	12500000	1.60944	0.8	2	0	0	0
1	1	1	3	1	5	1	0	0	1	35	1225	1	0	0	0	1	5000000	1.38629	6250000	1.09861	0.5	1	0	0	0
0	0	0	0	0	2	0	1	1	0	43	1849	2	1	1	0	1	7000000	1.60944	17500000	1.79176	0.6	2	0	0	0
1	1	1	3	1	4	0	0	1	1	36	1296	1	1	1	0	1	5000000	1.38629	2500000	0	0.4	3	0	0	0
1	1	1	3	1	3	0	0	1	1	42	1764	2	1	0	1	1	5000000	1.38629	3750000	0.693147	0.6	3	0	0	0
1	1	1	3	1	3	0	0	1	1	26	676	1	0	0	0	1	3000000	1.09861	3750000	0.693147	0.4	2	0	0	0
1	1	1	3	1	4	0	0	1	1	30	900	1	0	0	0	1	5000000	1.38629	3750000	0.693147	1	2	0	0	0
1	0	1	2	0.666667	2	0	1	1	0	29	841	1	0	0	0	1	9000000	1.79176	8750000	1.38629	0.1	4	0	0	0
1	1	1	3	1	2	0	1	1	1	49	2401	2	0	0	0	1	5000000	1.38629	40000000	2.07944	1	2	0	0	0
0	1	1	2	0.666667	2	0	1	0	1	40	1600	1	1	1	0	1	7000000	1.60944	12500000	1.60944	0.5	2	0	0	0
1	1	1	3	1	1	0	1	0	0	55	3025	2	0	0	0	1	5000000	1.38629	25000000	1.94591	0.4	1	0	0	1
1	1	1	3	1	3	0	0	1	0	45	2025	2	1	1	1	1	11000000	1.94591	40000000	2.07944	0.5	4	0	0	0
1	1	1	3	1	4	0	0	1	1	33	1089	1	0	0	0	1	5000000	1.38629	2500000	0	0.4	2	0	0	1
1	1	1	3	1	1	0	1	1	1	38	1444	1	0	0	1	1	7000000	1.60944	25000000	1.94591	0.7	3	0	0	0
1	1	0	2	0.666667	2	0	1	0	0	45	2025	2	1	1	0	1	5000000	1.38629	3750000	0.693147	0.4	2	0	0	0
1	0	1	2	0.666667	3	0	0	1	1	37	1369	1	1	1	0	1	5000000	1.38629	8750000	1.38629	0.3	1	0	0	0
1	1	1	3	1	2	0	1	1	1	49	2401	2	1	1	1	1	13000000	2.07944	8750000	1.38629	0.6	2	0	0	0
1	1	0	2	0.666667	1	0	0	1	0	29	841	1	1	0	0	1	9000000	1.79176	17500000	1.79176	0.7	3	0	0	0
1	1	1	3	1	2	0	1	1	0	30	900	1	1	1	0	1	11000000	1.94591	8750000	1.38629	0.5	2	0	0	1
1	1	0	2	0.666667	2	0	1	1	1	46	2116	2	1	0	0	1	3000000	1.09861	25000000	1.94591	0.1	3	0	0	0
1	1	1	3	1	4	0	0	1	1	41	1681	2	1	1	1	1	17000000	2.30259	40000000	2.07944	0.3	1	0	0	1
0	0	0	0	0	2	0	1	1	1	30	900	1	0	0	0	1	5000000	1.38629	3750000	0.693147	0.6	2	0	0	0
0	0	0	0	0	3	0	0	1	1	50	2500	2	0	0	0	1	1500000	0.693147	6250000	1.09861	0.5	3	0	0	1
1	1	0	2	0.666667	4	1	0	1	1	48	2304	2	1	0	0	1	15000000	2.19722	75000000	2.19722	0.5	4	0	0	0
1	1	0	2	0.666667	4	1	0	1	1	60	3600	2	1	1	0	1	5000000	1.38629	17500000	1.79176	0.5	3	0	0	0
1	1	1	3	1	2	0	1	1	1	46	2116	2	1	1	0	1	5000000	1.38629	12500000	1.60944	0.3	2	0	0	0
1	1	1	3	1	4	0	0	0	1	22	484	1	0	0	0	1	3000000	1.09861	3750000	0.693147	0.5	3	0	0	0
1	1	1	3	1	1	0	1	1	0	43	1849	2	1	1	0	1	5000000	1.38629	2500000	0	0.6	3	0	0	0
1	1	1	3	1	2	0	1	1	0	37	1369	1	1	1	0	1	7000000	1.60944	8750000	1.38629	0.4	4	0	0	0
1	1	1	3	1	3	0	0	1	1	43	1849	2	1	1	0	1	17000000	2.30259	8750000	1.38629	0.7	1	0	0	0
1	1	1	3	1	3	0	0	1	1	56	3136	2	1	1	0	1	5000000	1.38629	3750000	0.693147	0.6	1	1	0	0
1	0	1	2	0.666667	4	1	0	0	1	59	3481	2	1	1	0	1	5000000	1.38629	17500000	1.79176	0.3	3	1	0	0
1	1	1	3	1	2	0	1	0	1	42	1764	2	0	0	0	1	3000000	1.09861	25000000	1.94591	0.5	4	0	0	0
1	0	1	2	0.666667	2	0	1	1	1	41	1681	2	1	1	1	1	13000000	2.07944	12500000	1.60944	0	3	0	0	1
1	1	1	3	1	2	0	1	1	1	33	1089	1	1	1	0	1	7000000	1.60944	2500000	0	0.4	4	0	0	1
1	1	1	3	1	4	0	0	1	1	37	1369	1	1	1	1	1	7000000	1.60944	8750000	1.38629	0.6	3	0	0	0
1	1	1	3	1	2	0	1	1	0	52	2704	2	1	1	0	1	15000000	2.19722	75000000	2.19722	0.6	2	0	0	0
1	1	0	2	0.666667	3	0	0	1	1	61	3721	3	1	1	0	1	5000000	1.38629	25000000	1.94591	0.5	3	0	0	0
1	1	1	3	1	1	0	1	1	0	36	1296	1	1	1	1	1	7000000	1.60944	3750000	0.693147	0.5	1	0	0	0
1	1	1	3	1	5	1	0	1	1	56	3136	2	1	1	0	1	17000000	2.30259	75000000	2.19722	0.7	1	0	0	0
0	0	1	1	0.333333	1	0	0	1	1	50	2500	2	0	0	0	1	5000000	1.38629	8750000	1.38629	0.5	3	0	0	0
1	1	1	3	1	4	0	0	0	1	50	2500	2	1	1	0	1	17000000	2.30259	25000000	1.94591	0	3	0	0	0
1	1	0	2	0.666667	3	0	0	0	1	42	1764	2	1	1	0	1	5000000	1.38629	3750000	0.693147	0.6	3	0	0	0
1	1	1	3	1	2	0	1	0	0	56	3136	2	1	1	0	1	5000000	1.38629	3750000	0.693147	0.4	1	0	0	0
1	0	1	2	0.666667	2	0	1	0	0	41	1681	2	1	1	0	1	5000000	1.38629	12500000	1.60944	0.4	2	0	0	0
1	1	1	3	1	2	0	1	1	1	53	2809	2	1	0	0	1	7000000	1.60944	75000000	2.19722	0.2	3	0	0	0
1	1	1	3	1	2	0	1	0	1	39	1521	1	0	0	0	1	3000000	1.09861	17500000	1.79176	0.6	2	0	0	0
1	1	1	3	1	4	0	0	1	1	47	2209	2	1	0	0	1	9000000	1.79176	12500000	1.60944	0.5	3	0	0	1
1	1	1	3	1	2	0	1	1	1	32	1024	1	1	0	0	1	5000000	1.38629	3750000	0.693147	0.6	2	0	0	0
1	1	1	3	1	2	0	1	0	1	38	1444	1	1	1	0	1	7000000	1.60944	6250000	1.09861	0.6	2	0	0	0
1	1	1	3	1	5	1	0	1	1	53	2809	2	1	1	0	1	19000000	2.3979	75000000	2.19722	1	1	0	0	0
1	1	1	3	1	3	0	0	1	1	46	2116	2	1	1	0	1	9000000	1.79176	12500000	1.60944	0.6	2	0	0	0
0	1	0	1	0.333333	3	0	0	0	0	59	3481	2	0	1	0	1	3000000	1.09861	25000000	1.94591	0.7	3	0	0	0
1	1	1	3	1	2	0	1	1	1	55	3025	2	1	1	0	1	9000000	1.79176	6250000	1.09861	1	1	0	0	1
1	1	1	3	1	3	0	0	1	1	60	3600	2	1	1	0	1	7000000	1.60944	12500000	1.60944	0.7	2	0	0	0
1	0	0	1	0.333333	2	0	1	1	1	55	3025	2	1	0	0	1	3000000	1.09861	2500000	0	0.3	3	0	0	0
1	1	1	3	1	4	0	0	1	1	61	3721	3	1	1	0	1	11000000	1.94591	40000000	2.07944	0.4	2	1	0	0
1	1	1	3	1	2	0	1	1	1	45	2025	2	1	1	0	1	9000000	1.79176	25000000	1.94591	0.6	2	0	0	1
1	1	1	3	1	4	0	0	0	0	56	3136	2	0	1	0	1	5000000	1.38629	75000000	2.19722	0.7	2	0	0	1
1	1	0	2	0.666667	2	0	1	0	0	65	4225	3	1	1	0	1	5000000	1.38629	12500000	1.60944	0.6	3	0	0	0
1	1	1	3	1	3	0	0	1	1	32	1024	1	0	0	0	1	5000000	1.38629	12500000	1.60944	1	2	0	0	0
0	1	1	2	0.666667	2	0	1	0	0	35	1225	1	1	1	0	1	5000000	1.38629	25000000	1.94591	0.5	3	0	0	0
1	0	0	1	0.333333	2	0	1	0	1	56	3136	2	1	1	0	1	3000000	1.09861	17500000	1.79176	0.6	4	0	0	0
1	0	1	2	0.666667	4	1	0	1	0	30	900	1	1	1	0	1	11000000	1.94591	25000000	1.94591	1	3	0	0	0
1	1	0	2	0.666667	1	0	0	0	0	39	1521	1	1	0	0	1	5000000	1.38629	3750000	0.693147	0.6	3	0	0	0
0	0	0	0	0	1	0	0	1	1	37	1369	1	0	0	0	1	7000000	1.60944	3750000	0.693147	0.9	3	0	0	0
1	1	1	3	1	3	0	0	0	1	54	2916	2	1	1	1	1	11000000	1.94591	25000000	1.94591	0	3	0	0	0
1	0	0	1	0.333333	4	1	0	0	0	43	1849	2	0	1	0	1	3000000	1.09861	12500000	1.60944	0.5	3	0	0	0
1	1	1	3	1	3	0	0	1	0	32	1024	1	1	1	0	1	11000000	1.94591	25000000	1.94591	0.4	4	0	0	1
1	1	1	3	1	1	0	1	1	1	59	3481	2	1	1	0	1	7000000	1.60944	3750000	0.693147	0.7	3	0	0	0
1	0	0	1	0.333333	2	0	1	0	1	32	1024	1	1	1	0	1	7000000	1.60944	6250000	1.09861	0.6	3	0	0	0
1	0	1	2	0.666667	1	0	0	0	1	34	1156	1	1	1	0	1	7000000	1.60944	3750000	0.693147	0.7	1	0	0	0
0	1	1	2	0.666667	1	0	0	0	0	56	3136	2	1	1	0	1	3000000	1.09861	3750000	0.693147	0.7	2	0	0	1
1	1	0	2	0.666667	5	1	0	0	1	64	4096	3	1	1	0	0	5000000	1.38629	100000000	2.30259	0.5	1	0	0	0
1	1	1	3	1	2	0	1	0	0	44	1936	2	1	1	0	1	15000000	2.19722	17500000	1.79176	0.5	2	0	0	0
1	1	1	3	1	3	0	0	0	1	48	2304	2	0	1	0	1	9000000	1.79176	3750000	0.693147	0.6	2	0	0	0
1	0	1	2	0.666667	1	0	0	0	1	51	2601	2	1	1	0	1	5000000	1.38629	3750000	0.693147	0.2	1	0	0	0
1	1	0	2	0.666667	4	1	0	0	0	58	3364	2	1	1	1	1	11000000	1.94591	17500000	1.79176	1	4	0	0	0
0	0	0	0	0	1	0	0	0	0	30	900	1	0	0	1	1	3000000	1.09861	2500000	0	0.5	4	0	0	0
1	0	1	2	0.666667	2	0	1	1	0	48	2304	2	1	1	0	1	5000000	1.38629	12500000	1.60944	0.6	3	0	0	0
1	1	1	3	1	3	0	0	1	1	33	1089	1	1	0	0	1	5000000	1.38629	6250000	1.09861	0.6	2	0	0	0
0	0	0	0	0	1	0	0	1	0	27	729	1	1	0	0	1	11000000	1.94591	2500000	0	0.1	4	0	0	0
0	1	1	2	0.666667	4	1	0	1	1	67	4489	3	0	0	0	1	3000000	1.09861	17500000	1.79176	0.9	2	0	0	1
1	1	0	2	0.666667	3	0	0	0	1	68	4624	3	1	1	0	0	3000000	1.09861	40000000	2.07944	1	2	0	0	1
1	1	1	3	1	4	0	0	1	1	58	3364	2	1	1	0	1	5000000	1.38629	6250000	1.09861	0.2	4	0	0	0
1	1	1	3	1	3	0	0	1	0	30	900	1	0	0	1	1	5000000	1.38629	2500000	0	0.4	3	0	0	0
1	1	1	3	1	3	0	0	1	1	46	2116	2	1	1	0	1	17000000	2.30259	12500000	1.60944	0.3	2	0	0	0
1	1	1	3	1	4	0	0	0	1	67	4489	3	1	0	0	1	7000000	1.60944	12500000	1.60944	1	1	1	0	0
1	1	1	3	1	3	0	0	0	1	58	3364	2	1	1	0	1	7000000	1.60944	75000000	2.19722	0.9	2	0	0	1
1	1	1	3	1	2	0	1	1	0	28	784	1	0	0	0	1	19000000	2.3979	12500000	1.60944	0.7	2	0	0	1
1	1	1	3	1	2	0	1	1	1	38	1444	1	1	1	1	1	3000000	1.09861	40000000	2.07944	1	4	0	0	0
1	1	1	3	1	2	0	1	1	1	58	3364	2	1	1	0	1	9000000	1.79176	25000000	1.94591	0.7	1	0	0	0
1	1	1	3	1	2	0	1	0	1	43	1849	2	1	1	0	1	7000000	1.60944	6250000	1.09861	0.6	3	0	0	1
1	1	1	3	1	1	0	1	1	0	37	1369	1	0	0	1	1	9000000	1.79176	8750000	1.38629	0.4	4	0	0	0
1	0	1	2	0.666667	2	0	1	0	0	43	1849	2	0	0	0	1	13000000	2.07944	25000000	1.94591	0.3	2	0	0	1
0	1	1	2	0.666667	2	0	1	1	0	32	1024	1	1	1	1	1	9000000	1.79176	12500000	1.60944	0.2	1	0	0	1
1	1	0	2	0.666667	4	1	0	0	1	61	3721	3	1	1	0	1	5000000	1.38629	6250000	1.09861	0.7	2	0	0	0
1	0	1	2	0.666667	1	0	0	1	1	46	2116	2	1	0	0	1	9000000	1.79176	12500000	1.60944	0.7	2	0	0	1
1	1	1	3	1	3	0	0	1	1	62	3844	3	1	1	0	1	11000000	1.94591	100000000	2.30259	0.7	1	0	0	0
1	1	1	3	1	1	0	1	0	0	39	1521	1	1	1	0	1	7000000	1.60944	8750000	1.38629	0.5	2	0	0	0
1	1	0	2	0.666667	3	0	0	1	0	60	3600	2	0	1	0	1	3000000	1.09861	8750000	1.38629	0.8	3	0	0	0
1	1	1	3	1	2	0	1	0	0	52	2704	2	0	0	1	1	5000000	1.38629	3750000	0.693147	0.6	2	0	0	0
0	0	1	1	0.333333	1	0	0	0	0	51	2601	2	1	1	0	1	5000000	1.38629	40000000	2.07944	0.4	4	0	0	1
1	1	1	3	1	4	0	0	1	1	51	2601	2	0	0	1	1	11000000	1.94591	17500000	1.79176	0.7	1	0	0	0
1	1	1	3	1	4	0	0	1	0	28	784	1	1	1	0	1	5000000	1.38629	2500000	0	0.5	1	0	0	0
1	1	1	3	1	4	0	0	1	1	37	1369	1	1	0	1	1	11000000	1.94591	12500000	1.60944	0.5	3	0	0	0
1	1	1	3	1	3	0	0	0	1	47	2209	2	1	1	1	1	5000000	1.38629	6250000	1.09861	0.5	3	0	0	0
1	1	0	2	0.666667	2	0	1	1	1	36	1296	1	1	1	0	1	7000000	1.60944	12500000	1.60944	0.7	3	0	0	0
1	1	1	3	1	2	0	1	1	0	63	3969	3	1	1	0	1	13000000	2.07944	12500000	1.60944	0.5	2	0	0	0
0	1	1	2	0.666667	1	0	0	1	0	25	625	1	0	0	0	1	3000000	1.09861	2500000	0	0.5	1	0	0	1
1	1	1	3	1	4	0	0	0	1	48	2304	2	1	0	1	1	11000000	1.94591	25000000	1.94591	0.4	4	0	0	0
1	1	1	3	1	3	0	0	1	1	69	4761	3	0	0	0	0	1500000	0.693147	3750000	0.693147	0.8	4	0	0	0
1	1	1	3	1	1	0	1	1	0	25	625	1	0	0	0	1	3000000	1.09861	3750000	0.693147	0.6	2	0	0	0
0	1	1	2	0.666667	3	0	0	1	1	42	1764	2	1	1	0	1	7000000	1.60944	3750000	0.693147	0.3	4	0	0	0
1	1	1	3	1	2	0	1	1	1	50	2500	2	0	0	0	1	11000000	1.94591	8750000	1.38629	0.6	2	0	0	1
0	0	0	0	0	3	0	0	0	1	48	2304	2	1	1	0	1	9000000	1.79176	8750000	1.38629	0.8	2	0	0	0
1	1	1	3	1	1	0	1	1	1	52	2704	2	1	1	0	1	15000000	2.19722	40000000	2.07944	0.4	2	0	0	1
1	1	1	3	1	3	0	0	1	0	47	2209	2	1	1	0	1	7000000	1.60944	3750000	0.693147	0.7	3	0	0	1
1	1	0	2	0.666667	3	0	0	0	1	33	1089	1	1	1	1	1	7000000	1.60944	3750000	0.693147	0.3	3	0	0	0
0	1	1	2	0.666667	1	0	0	1	0	43	1849	2	1	0	0	1	7000000	1.60944	3750000	0.693147	0.8	5	0	0	0
0	0	1	1	0.333333	3	0	0	1	1	53	2809	2	0	1	0	1	9000000	1.79176	8750000	1.38629	0.5	2	0	0	1
1	1	1	3	1	2	0	1	1	1	48	2304	2	1	1	0	1	7000000	1.60944	6250000	1.09861	0.5	3	0	0	1
1	0	1	2	0.666667	1	0	0	1	0	59	3481	2	0	1	0	1	7000000	1.60944	40000000	2.07944	0.4	4	0	0	0
0	1	0	1	0.333333	2	0	1	1	0	38	1444	1	0	0	0	1	7000000	1.60944	12500000	1.60944	0.5	3	0	0	0
1	1	1	3	1	3	0	0	1	1	49	2401	2	0	0	0	1	20000000	2.48491	100000000	2.30259	0.6	2	0	0	0
1	1	0	2	0.666667	1	0	0	1	1	69	4761	3	1	1	0	0	5000000	1.38629	2500000	0	0.3	4	0	0	1
1	1	1	3	1	3	0	0	1	0	52	2704	2	1	1	1	1	7000000	1.60944	17500000	1.79176	0.6	4	0	0	1
1	1	1	3	1	4	0	0	0	1	46	2116	2	1	1	1	1	7000000	1.60944	17500000	1.79176	0.6	1	0	0	0
1	1	1	3	1	3	0	0	1	1	64	4096	3	1	0	0	0	1000000	0	40000000	2.07944	0.4	3	0	0	1
1	1	1	3	1	4	0	0	1	1	64	4096	3	1	1	0	1	15000000	2.19722	17500000	1.79176	0.5	2	0	0	0
1	1	1	3	1	4	0	0	1	1	55	3025	2	1	1	0	1	9000000	1.79176	17500000	1.79176	0.7	2	0	0	0
0	1	1	2	0.666667	3	0	0	0	0	41	1681	2	0	1	0	1	5000000	1.38629	3750000	0.693147	0	3	0	0	1
1	1	1	3	1	3	0	0	1	1	61	3721	3	1	1	0	0	1000000	0	8750000	1.38629	0.7	2	0	0	0
1	1	1	3	1	1	0	1	1	1	32	1024	1	1	1	0	1	7000000	1.60944	25000000	1.94591	0.6	2	0	0	0
1	1	1	3	1	3	0	0	1	0	31	961	1	1	1	1	1	15000000	2.19722	17500000	1.79176	0.4	2	0	0	0
1	1	0	2	0.666667	3	0	0	1	0	67	4489	3	0	0	0	0	3000000	1.09861	3750000	0.693147	0.7	3	0	0	0
1	1	1	3	1	4	0	0	0	0	39	1521	1	1	1	0	1	7000000	1.60944	40000000	2.07944	0	3	0	0	0
0	1	1	2	0.666667	3	0	0	1	1	48	2304	2	1	1	0	1	9000000	1.79176	3750000	0.693147	0.6	2	0	0	0
1	1	1	3	1	1	0	1	1	0	25	625	1	0	0	0	1	5000000	1.38629	3750000	0.693147	0.4	3	0	0	0
1	1	1	3	1	2	0	1	1	1	35	1225	1	1	1	0	1	5000000	1.38629	6250000	1.09861	0.2	2	0	0	0
1	1	1	3	1	4	0	0	1	0	26	676	1	1	0	1	1	7000000	1.60944	3750000	0.693147	0.8	1	0	0	0
1	1	1	3	1	4	0	0	1	1	32	1024	1	0	0	1	1	5000000	1.38629	6250000	1.09861	0.3	1	0	0	0
1	0	1	2	0.666667	1	0	0	0	1	55	3025	2	0	1	0	1	13000000	2.07944	25000000	1.94591	0.6	2	0	0	0
1	0	1	2	0.666667	3	0	0	0	0	33	1089	1	1	1	0	1	3000000	1.09861	12500000	1.60944	0.5	3	0	0	1
1	1	1	3	1	3	0	0	1	1	35	1225	1	1	1	0	1	9000000	1.79176	12500000	1.60944	0.3	3	0	0	0
1	1	1	3	1	2	0	1	1	0	30	900	1	1	0	0	1	11000000	1.94591	17500000	1.79176	1	2	0	0	0
0	1	1	2	0.666667	2	0	1	0	1	59	3481	2	1	1	0	1	7000000	1.60944	25000000	1.94591	1	4	0	0	0
1	1	1	3	1	5	1	0	0	1	50	2500	2	1	1	1	0	9000000	1.79176	100000000	2.30259	0.5	1	0	0	0
1	1	1	3	1	4	0	0	0	1	38	1444	1	0	0	0	1	9000000	1.79176	75000000	2.19722	0.6	4	0	0	1
1	1	1	3	1	4	0	0	1	1	46	2116	2	1	1	0	1	11000000	1.94591	75000000	2.19722	0.6	2	0	0	0
1	1	0	2	0.666667	3	0	0	1	1	34	1156	1	1	1	0	1	3000000	1.09861	6250000	1.09861	0.7	1	0	0	0
0	0	0	0	0	3	0	0	1	1	66	4356	3	1	0	1	1	1500000	0.693147	2500000	0	0.5	4	0	0	1
1	1	1	3	1	2	0	1	0	1	52	2704	2	1	1	1	1	15000000	2.19722	40000000	2.07944	1	3	0	0	1
1	0	0	1	0.333333	2	0	1	1	1	32	1024	1	1	1	1	1	5000000	1.38629	40000000	2.07944	0.5	1	0	0	0
1	1	0	2	0.666667	3	0	0	1	0	65	4225	3	0	0	0	1	3000000	1.09861	25000000	1.94591	0.7	2	0	0	1
1	1	0	2	0.666667	4	1	0	1	0	66	4356	3	1	1	0	1	13000000	2.07944	25000000	1.94591	0.5	3	0	0	0
1	1	1	3	1	4	0	0	1	0	34	1156	1	0	0	0	1	13000000	2.07944	75000000	2.19722	0.7	2	0	0	0
1	1	0	2	0.666667	3	0	0	1	0	47	2209	2	1	0	0	1	9000000	1.79176	100000000	2.30259	0.5	2	0	0	0
1	1	1	3	1	2	0	1	0	0	65	4225	3	1	1	0	1	1500000	0.693147	8750000	1.38629	0.5	3	0	0	0
1	1	1	3	1	3	0	0	0	1	51	2601	2	0	0	0	1	7000000	1.60944	25000000	1.94591	0.2	4	0	0	1
1	1	1	3	1	2	0	1	1	0	44	1936	2	1	1	0	1	15000000	2.19722	8750000	1.38629	0	3	0	0	0
1	1	1	3	1	2	0	1	0	1	39	1521	1	1	1	0	1	5000000	1.38629	6250000	1.09861	0.8	3	0	0	0
1	1	1	3	1	3	0	0	1	1	31	961	1	1	1	0	1	11000000	1.94591	2500000	0	0.5	2	0	0	1
1	1	1	3	1	4	0	0	0	1	46	2116	2	1	1	1	1	9000000	1.79176	12500000	1.60944	0.5	2	0	0	0
1	1	1	3	1	2	0	1	0	1	54	2916	2	0	0	0	0	1000000	0	8750000	1.38629	0.7	4	0	0	0
1	1	1	3	1	2	0	1	0	0	43	1849	2	1	0	0	1	9000000	1.79176	40000000	2.07944	0.4	2	0	0	1
0	1	0	1	0.333333	1	0	0	0	0	33	1089	1	1	1	0	1	5000000	1.38629	6250000	1.09861	0.5	2	0	0	0
1	1	1	3	1	2	0	1	1	1	49	2401	2	1	1	0	1	17000000	2.30259	8750000	1.38629	0.5	2	0	0	1
1	1	1	3	1	4	0	0	1	1	38	1444	1	1	1	0	1	13000000	2.07944	17500000	1.79176	0.8	2	0	0	0
1	1	1	3	1	4	0	0	1	1	41	1681	2	1	1	0	1	20000000	2.48491	75000000	2.19722	0.3	3	0	0	0
1	0	0	1	0.333333	3	0	0	0	0	65	4225	3	1	1	0	1	9000000	1.79176	40000000	2.07944	0.5	3	0	0	0
1	1	1	3	1	3	0	0	0	1	44	1936	2	0	0	0	1	5000000	1.38629	12500000	1.60944	0.5	2	0	0	0
1	1	1	3	1	2	0	1	1	1	24	576	1	0	0	0	1	3000000	1.09861	3750000	0.693147	0.5	4	0	0	0
0	1	1	2	0.666667	4	1	0	1	1	47	2209	2	0	1	0	1	7000000	1.60944	6250000	1.09861	1	2	0	0	0
1	1	1	3	1	2	0	1	1	0	38	1444	1	0	0	0	1	7000000	1.60944	17500000	1.79176	0.7	3	0	0	0
1	0	1	2	0.666667	2	0	1	0	0	50	2500	2	1	1	0	1	9000000	1.79176	12500000	1.60944	0.7	2	0	0	0
1	1	1	3	1	4	0	0	1	1	41	1681	2	1	1	0	1	13000000	2.07944	12500000	1.60944	0.6	1	0	0	1
1	1	1	3	1	2	0	1	1	0	37	1369	1	1	1	0	1	9000000	1.79176	6250000	1.09861	0.3	2	0	0	0
1	1	1	3	1	4	0	0	0	0	59	3481	2	0	1	0	1	3000000	1.09861	25000000	1.94591	0.7	3	0	0	0
1	1	1	3	1	3	0	0	1	0	44	1936	2	1	1	0	1	17000000	2.30259	75000000	2.19722	0.6	2	0	0	1
1	0	0	1	0.333333	1	0	0	0	1	52	2704	2	1	1	0	1	7000000	1.60944	6250000	1.09861	0.2	3	0	0	0
1	1	1	3	1	4	0	0	0	1	27	729	1	0	0	0	1	3000000	1.09861	2500000	0	0.5	3	0	0	0
1	1	0	2	0.666667	5	1	0	1	1	49	2401	2	0	0	0	1	7000000	1.60944	6250000	1.09861	0.4	3	0	1	0
1	0	0	1	0.333333	4	1	0	1	0	27	729	1	1	0	0	1	11000000	1.94591	8750000	1.38629	0.6	5	0	0	0
1	1	1	3	1	3	0	0	1	1	50	2500	2	1	0	0	1	7000000	1.60944	17500000	1.79176	0.2	4	0	0	0
0	1	0	1	0.333333	1	0	0	1	1	43	1849	2	1	1	0	1	7000000	1.60944	8750000	1.38629	0.6	4	0	0	0
1	1	1	3	1	4	0	0	1	1	32	1024	1	1	1	0	1	7000000	1.60944	6250000	1.09861	1	1	0	0	0
1	1	0	2	0.666667	3	0	0	1	0	33	1089	1	1	1	0	1	3000000	1.09861	6250000	1.09861	0.4	4	0	0	0
1	1	1	3	1	2	0	1	0	1	48	2304	2	1	1	0	1	7000000	1.60944	17500000	1.79176	0.3	2	0	0	1
1	1	1	3	1	4	0	0	0	1	52	2704	2	0	0	0	1	9000000	1.79176	12500000	1.60944	0.6	2	0	0	0
1	0	0	1	0.333333	2	0	1	0	1	43	1849	2	1	1	0	1	3000000	1.09861	8750000	1.38629	0.3	2	0	0	0
1	0	1	2	0.666667	3	0	0	1	1	48	2304	2	1	1	0	1	11000000	1.94591	3750000	0.693147	0.6	4	0	0	0
1	1	1	3	1	4	0	0	0	1	58	3364	2	1	0	0	1	3000000	1.09861	12500000	1.60944	0.5	4	0	0	1
1	1	1	3	1	3	0	0	0	1	47	2209	2	0	1	1	1	7000000	1.60944	75000000	2.19722	0.4	4	0	1	0
0	0	0	0	0	1	0	0	0	1	54	2916	2	1	1	0	1	5000000	1.38629	3750000	0.693147	0.5	2	0	0	1
1	1	1	3	1	3	0	0	1	1	37	1369	1	0	0	0	1	5000000	1.38629	17500000	1.79176	0.5	3	0	0	1
1	0	0	1	0.333333	1	0	0	1	0	27	729	1	0	0	0	1	3000000	1.09861	12500000	1.60944	0.5	1	1	0	0
1	1	1	3	1	4	0	0	1	0	35	1225	1	1	1	0	1	19000000	2.3979	25000000	1.94591	0.5	2	0	0	1
1	1	1	3	1	2	0	1	1	1	23	529	1	1	1	0	1	20000000	2.48491	75000000	2.19722	1	3	0	0	0
1	1	1	3	1	3	0	0	1	1	59	3481	2	1	0	0	1	11000000	1.94591	12500000	1.60944	0.3	3	0	0	0
1	1	1	3	1	4	0	0	0	0	33	1089	1	0	0	0	1	3000000	1.09861	3750000	0.693147	0.3	2	0	0	0
1	1	1	3	1	3	0	0	0	0	52	2704	2	0	0	0	1	9000000	1.79176	17500000	1.79176	0.6	3	0	0	1
1	1	1	3	1	3	0	0	0	1	37	1369	1	0	0	0	1	5000000	1.38629	12500000	1.60944	0.4	2	0	0	0
1	1	1	3	1	2	0	1	0	0	58	3364	2	1	1	1	1	7000000	1.60944	25000000	1.94591	0.5	2	0	0	0
1	1	1	3	1	3	0	0	1	1	51	2601	2	1	0	1	1	9000000	1.79176	8750000	1.38629	0.4	1	0	1	0
1	1	1	3	1	4	0	0	1	1	50	2500	2	0	0	0	1	3000000	1.09861	6250000	1.09861	0.4	2	0	1	0
1	1	1	3	1	4	0	0	1	0	37	1369	1	1	1	0	1	9000000	1.79176	12500000	1.60944	0.8	2	0	0	1
1	1	1	3	1	2	0	1	0	1	57	3249	2	0	0	0	1	5000000	1.38629	25000000	1.94591	1	1	0	0	1
1	1	1	3	1	4	0	0	0	1	55	3025	2	0	1	0	1	5000000	1.38629	25000000	1.94591	0.4	4	1	0	0
1	1	1	3	1	3	0	0	1	0	50	2500	2	1	1	0	1	9000000	1.79176	17500000	1.79176	1	3	0	0	1
1	1	1	3	1	3	0	0	1	1	72	5184	3	1	1	0	0	3000000	1.09861	40000000	2.07944	0.2	3	0	0	0
1	1	1	3	1	4	0	0	1	1	56	3136	2	0	0	0	1	9000000	1.79176	100000000	2.30259	0.5	1	0	0	0
1	1	1	3	1	3	0	0	0	1	62	3844	3	0	1	0	1	9000000	1.79176	25000000	1.94591	0.7	5	1	0	0
0	0	1	1	0.333333	4	1	0	0	1	50	2500	2	1	1	0	1	7000000	1.60944	8750000	1.38629	1	3	0	0	0
1	1	1	3	1	2	0	1	1	1	32	1024	1	1	0	0	1	5000000	1.38629	6250000	1.09861	0.6	4	0	0	0
1	1	1	3	1	3	0	0	1	1	69	4761	3	1	1	1	0	3000000	1.09861	12500000	1.60944	0.7	4	0	0	0
1	1	1	3	1	3	0	0	1	1	32	1024	1	1	1	0	1	7000000	1.60944	12500000	1.60944	0.9	4	0	1	0
1	1	1	3	1	3	0	0	0	0	55	3025	2	1	1	0	1	11000000	1.94591	6250000	1.09861	0.5	2	0	0	0
1	1	1	3	1	3	0	0	0	1	45	2025	2	0	0	0	1	7000000	1.60944	100000000	2.30259	0.7	2	0	0	0
1	0	1	2	0.666667	4	1	0	1	0	30	900	1	1	0	0	1	9000000	1.79176	17500000	1.79176	0.3	3	0	0	1
1	1	1	3	1	4	0	0	1	1	68	4624	3	1	1	0	0	15000000	2.19722	40000000	2.07944	0.8	1	0	0	0
1	1	1	3	1	2	0	1	1	1	52	2704	2	1	1	1	1	11000000	1.94591	25000000	1.94591	0.5	3	0	0	0
1	1	0	2	0.666667	4	1	0	1	1	50	2500	2	1	1	0	1	11000000	1.94591	75000000	2.19722	1	2	0	0	0
1	1	1	3	1	1	0	1	1	0	33	1089	1	1	1	0	1	9000000	1.79176	8750000	1.38629	0.7	5	0	0	0
0	0	1	1	0.333333	2	0	1	0	0	35	1225	1	1	0	0	1	11000000	1.94591	25000000	1.94591	0.6	4	0	0	0
1	1	1	3	1	3	0	0	0	1	67	4489	3	1	1	1	0	3000000	1.09861	12500000	1.60944	0.9	2	0	0	0
1	1	1	3	1	3	0	0	1	1	29	841	1	0	0	0	1	7000000	1.60944	25000000	1.94591	0.6	2	0	0	1
1	1	1	3	1	4	0	0	1	1	43	1849	2	0	0	0	1	3000000	1.09861	3750000	0.693147	0.8	2	0	0	1
1	0	1	2	0.666667	4	1	0	0	1	76	5776	3	1	1	0	0	3000000	1.09861	3750000	0.693147	0.4	2	0	0	0
1	1	1	3	1	4	0	0	1	1	64	4096	3	0	0	0	1	3000000	1.09861	25000000	1.94591	0.7	1	0	0	0
1	1	1	3	1	4	0	0	1	1	50	2500	2	1	1	0	1	9000000	1.79176	17500000	1.79176	0.4	4	0	0	0
1	1	0	2	0.666667	4	1	0	0	1	54	2916	2	1	1	0	1	3000000	1.09861	40000000	2.07944	0.5	1	0	0	0
1	1	1	3	1	3	0	0	1	1	33	1089	1	1	1	0	1	9000000	1.79176	12500000	1.60944	0.5	3	0	0	0
1	1	1	3	1	4	0	0	1	1	70	4900	3	0	0	0	0	1500000	0.693147	40000000	2.07944	0.5	2	0	0	0
1	1	1	3	1	4	0	0	0	0	46	2116	2	1	1	0	1	7000000	1.60944	17500000	1.79176	0.3	4	0	0	1
1	1	1	3	1	1	0	1	0	1	44	1936	2	1	1	0	1	7000000	1.60944	3750000	0.693147	0.1	2	0	0	1
1	1	1	3	1	2	0	1	0	0	48	2304	2	0	1	0	1	3000000	1.09861	17500000	1.79176	0.2	2	0	0	1
0	0	0	0	0	1	0	0	1	0	32	1024	1	1	0	0	1	3000000	1.09861	2500000	0	0.6	2	0	0	0
1	1	1	3	1	4	0	0	1	1	52	2704	2	1	1	0	1	20000000	2.48491	6250000	1.09861	1	1	0	0	0
1	1	0	2	0.666667	2	0	1	1	1	58	3364	2	1	1	0	1	13000000	2.07944	25000000	1.94591	0.4	3	0	0	0
1	0	1	2	0.666667	3	0	0	0	0	41	1681	2	1	1	0	1	7000000	1.60944	2500000	0	0.3	3	0	0	0
1	1	0	2	0.666667	3	0	0	0	1	45	2025	2	1	1	0	1	7000000	1.60944	3750000	0.693147	0.4	2	0	0	0
1	1	1	3	1	1	0	1	1	0	31	961	1	1	1	0	1	3000000	1.09861	2500000	0	0.2	2	0	0	1
1	1	1	3	1	3	0	0	0	1	44	1936	2	1	1	1	1	11000000	1.94591	12500000	1.60944	1	4	0	0	0
1	1	1	3	1	2	0	1	1	1	25	625	1	0	0	0	1	11000000	1.94591	17500000	1.79176	0.7	2	0	0	1
1	1	1	3	1	3	0	0	0	0	47	2209	2	0	0	0	1	9000000	1.79176	8750000	1.38629	0.3	2	0	0	0
0	1	1	2	0.666667	2	0	1	1	1	48	2304	2	1	1	0	1	9000000	1.79176	12500000	1.60944	0.7	2	0	0	0
1	1	0	2	0.666667	3	0	0	1	0	52	2704	2	1	1	1	1	7000000	1.60944	12500000	1.60944	0.7	2	0	0	1
1	0	0	1	0.333333	1	0	0	0	1	55	3025	2	1	1	1	1	7000000	1.60944	25000000	1.94591	0.6	2	0	0	0
1	1	1	3	1	2	0	1	1	1	44	1936	2	1	1	0	1	9000000	1.79176	6250000	1.09861	0.4	4	0	0	0
1	1	1	3	1	3	0	0	1	1	81	6561	3	1	1	1	0	5000000	1.38629	17500000	1.79176	0.5	2	0	0	1
0	0	0	0	0	3	0	0	1	1	47	2209	2	0	1	1	1	13000000	2.07944	12500000	1.60944	0.3	2	0	0	1
0	1	1	2	0.666667	2	0	1	1	0	26	676	1	0	0	0	1	5000000	1.38629	12500000	1.60944	0.4	3	0	0	0
1	1	1	3	1	2	0	1	1	1	50	2500	2	1	0	0	1	15000000	2.19722	75000000	2.19722	0.3	4	0	0	0
1	0	0	1	0.333333	3	0	0	1	0	25	625	1	1	1	0	1	5000000	1.38629	2500000	0	0.2	2	0	0	0
1	1	1	3	1	2	0	1	0	1	53	2809	2	1	1	0	1	11000000	1.94591	3750000	0.693147	0.5	2	1	0	0
1	1	1	3	1	2	0	1	1	1	38	1444	1	1	0	0	1	13000000	2.07944	25000000	1.94591	0.6	3	0	0	0
0	0	1	1	0.333333	1	0	0	1	0	29	841	1	1	1	1	1	3000000	1.09861	12500000	1.60944	0.2	2	0	0	1
0	0	0	0	0	2	0	1	0	0	33	1089	1	1	1	0	1	7000000	1.60944	3750000	0.693147	0.6	3	0	0	1
1	1	1	3	1	3	0	0	1	0	39	1521	1	0	0	0	1	3000000	1.09861	12500000	1.60944	0.4	3	0	0	0
1	1	1	3	1	1	0	1	0	1	45	2025	2	0	0	0	1	1500000	0.693147	2500000	0	0.4	2	0	0	0
1	1	1	3	1	3	0	0	0	0	70	4900	3	0	0	1	0	1500000	0.693147	17500000	1.79176	0.5	2	0	0	1
1	1	1	3	1	4	0	0	1	1	40	1600	1	1	1	1	1	5000000	1.38629	6250000	1.09861	0.6	4	0	0	1
1	1	1	3	1	4	0	0	1	1	39	1521	1	0	0	0	1	1500000	0.693147	2500000	0	0	5	0	0	0
1	1	1	3	1	2	0	1	1	1	60	3600	2	1	1	0	1	7000000	1.60944	8750000	1.38629	0.6	2	0	0	1
1	1	1	3	1	3	0	0	1	1	54	2916	2	1	1	1	1	20000000	2.48491	100000000	2.30259	0.8	3	0	0	1
1	1	1	3	1	4	0	0	1	0	32	1024	1	1	0	0	1	13000000	2.07944	17500000	1.79176	0.7	3	0	0	0
1	1	1	3	1	3	0	0	1	1	48	2304	2	1	1	1	1	9000000	1.79176	6250000	1.09861	0.5	3	0	0	0
0	0	0	0	0	2	0	1	1	0	29	841	1	1	1	0	1	7000000	1.60944	3750000	0.693147	0.3	2	1	0	0
1	1	1	3	1	3	0	0	1	0	34	1156	1	0	0	0	1	9000000	1.79176	17500000	1.79176	0.5	2	0	0	0
1	1	1	3	1	4	0	0	1	1	48	2304	2	1	1	0	1	11000000	1.94591	12500000	1.60944	0.6	1	0	0	1
1	1	1	3	1	3	0	0	1	1	42	1764	2	0	0	0	1	7000000	1.60944	25000000	1.94591	0.5	1	0	0	0
1	1	1	3	1	2	0	1	0	1	63	3969	3	0	0	0	1	1500000	0.693147	6250000	1.09861	0.3	2	0	0	0
1	1	1	3	1	4	0	0	1	1	67	4489	3	1	1	0	1	3000000	1.09861	17500000	1.79176	0.6	1	0	0	1
1	1	1	3	1	3	0	0	0	1	52	2704	2	0	0	0	1	5000000	1.38629	2500000	0	0.6	4	0	0	0
1	1	1	3	1	4	0	0	1	1	41	1681	2	1	1	0	1	15000000	2.19722	17500000	1.79176	0.4	2	0	0	0
1	1	1	3	1	2	0	1	1	1	53	2809	2	1	1	0	1	7000000	1.60944	6250000	1.09861	0	3	0	0	0
0	1	1	2	0.666667	2	0	1	0	0	46	2116	2	1	1	1	1	7000000	1.60944	6250000	1.09861	0.6	2	1	0	0
1	1	1	3	1	2	0	1	0	0	46	2116	2	0	0	0	1	7000000	1.60944	17500000	1.79176	0.9	2	0	0	1
1	1	0	2	0.666667	2	0	1	1	1	51	2601	2	1	1	0	1	11000000	1.94591	12500000	1.60944	0	2	0	0	0
1	1	1	3	1	4	0	0	1	0	52	2704	2	1	1	0	1	9000000	1.79176	40000000	2.07944	0.7	3	0	0	0
1	1	1	3	1	3	0	0	1	1	38	1444	1	1	1	0	1	13000000	2.07944	3750000	0.693147	0.9	1	1	0	0
0	1	0	1	0.333333	3	0	0	1	1	62	3844	3	1	1	0	1	5000000	1.38629	40000000	2.07944	1	4	0	0	0
1	1	1	3	1	4	0	0	1	0	39	1521	1	1	1	0	1	13000000	2.07944	25000000	1.94591	0.3	2	0	0	0
1	1	1	3	1	4	0	0	1	1	31	961	1	1	0	0	1	9000000	1.79176	100000000	2.30259	0.5	1	0	0	0
1	1	1	3	1	2	0	1	1	1	50	2500	2	1	1	1	1	11000000	1.94591	17500000	1.79176	0.5	1	0	0	0
1	1	1	3	1	3	0	0	1	1	49	2401	2	0	0	0	1	7000000	1.60944	12500000	1.60944	0.2	2	0	0	0
1	1	1	3	1	2	0	1	1	0	45	2025	2	1	1	0	1	7000000	1.60944	3750000	0.693147	0.5	3	0	0	0
1	1	1	3	1	3	0	0	0	1	57	3249	2	1	1	0	1	15000000	2.19722	25000000	1.94591	1	3	0	0	0
1	1	1	3	1	1	0	1	0	0	56	3136	2	1	1	0	1	11000000	1.94591	40000000	2.07944	0.5	1	0	0	1
1	0	1	2	0.666667	2	0	1	0	0	27	729	1	1	0	1	1	5000000	1.38629	2500000	0	0.6	2	0	0	0
1	1	1	3	1	3	0	0	1	1	51	2601	2	0	0	0	1	7000000	1.60944	12500000	1.60944	0.7	2	0	0	1
1	1	1	3	1	2	0	1	0	0	42	1764	2	0	0	0	1	3000000	1.09861	12500000	1.60944	0.3	2	0	0	0
1	1	1	3	1	4	0	0	1	1	44	1936	2	0	0	0	1	5000000	1.38629	17500000	1.79176	0.7	1	0	0	0
1	1	1	3	1	1	0	1	1	0	28	784	1	0	0	0	1	5000000	1.38629	8750000	1.38629	1	2	0	0	0
1	1	1	3	1	2	0	1	1	0	45	2025	2	0	0	0	1	5000000	1.38629	2500000	0	0.3	3	0	0	0
1	1	1	3	1	3	0	0	1	1	51	2601	2	1	1	0	1	13000000	2.07944	2500000	0	0.5	4	0	0	0
0	1	0	1	0.333333	2	0	1	1	0	28	784	1	0	0	0	1	3000000	1.09861	2500000	0	0.6	5	0	0	1
1	1	0	2	0.666667	4	1	0	1	1	39	1521	1	1	1	0	1	11000000	1.94591	6250000	1.09861	0.5	4	0	0	0
1	1	1	3	1	3	0	0	0	0	53	2809	2	0	0	0	1	3000000	1.09861	3750000	0.693147	0.2	3	0	0	1
1	1	1	3	1	4	0	0	0	1	30	900	1	1	1	1	1	5000000	1.38629	3750000	0.693147	0.3	1	0	0	0
1	1	1	3	1	3	0	0	1	1	53	2809	2	1	1	0	1	11000000	1.94591	17500000	1.79176	1	2	0	0	0
1	1	1	3	1	1	0	1	1	0	39	1521	1	1	1	1	1	13000000	2.07944	17500000	1.79176	0.6	2	0	0	0
1	1	1	3	1	3	0	0	1	1	46	2116	2	1	1	0	1	7000000	1.60944	12500000	1.60944	0.6	3	0	0	1
0	0	1	1	0.333333	3	0	0	0	0	52	2704	2	1	1	0	1	15000000	2.19722	17500000	1.79176	0.3	2	0	0	1
1	1	1	3	1	4	0	0	1	0	39	1521	1	1	0	0	1	7000000	1.60944	8750000	1.38629	0.6	2	0	0	0
1	1	1	3	1	4	0	0	1	1	28	784	1	0	0	0	1	7000000	1.60944	25000000	1.94591	0.2	3	0	0	0
1	1	0	2	0.666667	2	0	1	1	1	34	1156	1	1	1	1	1	7000000	1.60944	6250000	1.09861	0.5	3	0	0	0
0	0	0	0	0	3	0	0	0	0	59	3481	2	1	1	0	1	3000000	1.09861	2500000	0	0.9	3	0	0	0
0	0	0	0	0	2	0	1	0	0	38	1444	1	0	0	0	1	3000000	1.09861	2500000	0	0.3	2	0	0	0
1	1	1	3	1	4	0	0	1	1	54	2916	2	1	0	0	1	9000000	1.79176	17500000	1.79176	0.6	2	0	0	0
1	1	1	3	1	4	0	0	0	1	49	2401	2	0	0	0	1	3000000	1.09861	2500000	0	0.6	1	0	0	0
1	1	1	3	1	2	0	1	1	1	58	3364	2	1	1	0	1	13000000	2.07944	40000000	2.07944	0.3	2	0	0	0
1	1	1	3	1	2	0	1	1	1	35	1225	1	1	1	0	1	7000000	1.60944	2500000	0	0.2	2	0	0	1
1	1	1	3	1	3	0	0	1	1	50	2500	2	1	1	0	1	13000000	2.07944	17500000	1.79176	1	3	0	0	1
1	1	1	3	1	2	0	1	1	0	47	2209	2	1	1	0	1	11000000	1.94591	8750000	1.38629	0.3	2	0	0	1
1	1	1	3	1	2	0	1	1	0	34	1156	1	1	1	0	1	7000000	1.60944	3750000	0.693147	0.2	2	0	0	0
0	1	1	2	0.666667	3	0	0	1	1	42	1764	2	0	0	0	1	5000000	1.38629	40000000	2.07944	0.7	1	0	0	1
1	1	1	3	1	4	0	0	1	0	25	625	1	0	0	0	1	11000000	1.94591	8750000	1.38629	0.4	3	0	0	0
1	1	1	3	1	2	0	1	1	0	36	1296	1	0	0	1	1	3000000	1.09861	8750000	1.38629	0.6	1	0	0	0
1	1	0	2	0.666667	4	1	0	0	1	48	2304	2	1	1	0	1	5000000	1.38629	2500000	0	1	4	0	0	0
1	1	1	3	1	1	0	1	1	1	35	1225	1	1	1	0	1	11000000	1.94591	3750000	0.693147	0.6	3	1	0	0
1	0	1	2	0.666667	4	1	0	1	0	53	2809	2	1	1	0	1	15000000	2.19722	25000000	1.94591	0.7	1	0	0	1
1	1	1	3	1	4	0	0	1	1	31	961	1	0	0	0	1	5000000	1.38629	6250000	1.09861	1	2	0	0	0
1	1	1	3	1	3	0	0	1	1	52	2704	2	1	1	0	1	11000000	1.94591	8750000	1.38629	0.5	2	0	0	1
1	1	0	2	0.666667	3	0	0	1	1	36	1296	1	0	0	0	1	5000000	1.38629	17500000	1.79176	0.3	1	0	0	0
1	1	1	3	1	4	0	0	1	0	32	1024	1	0	0	0	1	15000000	2.19722	75000000	2.19722	0.7	2	0	0	0
1	0	0	1	0.333333	1	0	0	0	1	28	784	1	1	1	0	1	7000000	1.60944	6250000	1.09861	0.7	3	0	0	0
0	1	1	2	0.666667	2	0	1	0	1	48	2304	2	1	1	0	1	3000000	1.09861	3750000	0.693147	0.6	4	0	0	1
1	1	1	3	1	3	0	0	1	0	58	3364	2	0	1	0	1	11000000	1.94591	40000000	2.07944	0.8	2	0	0	1
1	0	0	1	0.333333	2	0	1	1	0	64	4096	3	1	1	0	1	15000000	2.19722	40000000	2.07944	0.4	4	0	0	0
0	1	1	2	0.666667	4	1	0	0	0	41	1681	2	1	0	0	1	7000000	1.60944	25000000	1.94591	0.3	4	0	0	1
1	1	1	3	1	3	0	0	1	1	37	1369	1	1	0	0	1	13000000	2.07944	6250000	1.09861	0.5	2	0	0	0
0	1	1	2	0.666667	3	0	0	1	0	34	1156	1	1	0	0	1	9000000	1.79176	8750000	1.38629	0.4	4	0	0	1
1	1	1	3	1	3	0	0	1	1	41	1681	2	1	1	0	1	20000000	2.48491	100000000	2.30259	0.5	3	0	0	1
1	1	0	2	0.666667	2	0	1	1	1	47	2209	2	0	0	0	1	3000000	1.09861	8750000	1.38629	0.6	2	0	0	0
1	0	1	2	0.666667	2	0	1	1	1	30	900	1	1	1	0	1	5000000	1.38629	2500000	0	0.3	1	0	0	0
1	1	1	3	1	4	0	0	1	1	29	841	1	1	0	0	1	9000000	1.79176	25000000	1.94591	0	2	0	0	0
1	1	1	3	1	3	0	0	1	0	31	961	1	0	0	0	1	7000000	1.60944	25000000	1.94591	0.7	1	0	0	0
1	0	1	2	0.666667	3	0	0	0	1	40	1600	1	1	1	0	1	5000000	1.38629	6250000	1.09861	0	5	0	0	0
1	1	1	3	1	3	0	0	1	0	33	1089	1	0	0	0	1	5000000	1.38629	17500000	1.79176	0.6	1	0	0	1
1	1	1	3	1	4	0	0	1	1	46	2116	2	1	1	0	1	13000000	2.07944	25000000	1.94591	0.6	2	0	0	0
0	0	1	1	0.333333	1	0	0	1	0	32	1024	1	0	0	0	1	1500000	0.693147	12500000	1.60944	0.3	3	0	0	0
0	1	0	1	0.333333	2	0	1	0	0	53	2809	2	1	1	0	1	9000000	1.79176	8750000	1.38629	0.5	3	0	0	0
1	0	1	2	0.666667	3	0	0	0	0	50	2500	2	0	0	0	1	3000000	1.09861	3750000	0.693147	1	3	0	0	0
0	1	1	2	0.666667	4	1	0	1	1	50	2500	2	1	1	0	1	7000000	1.60944	17500000	1.79176	0.7	2	0	0	1
1	1	1	3	1	4	0	0	0	1	68	4624	3	0	1	0	1	3000000	1.09861	3750000	0.693147	0.5	1	0	0	0
1	1	1	3	1	3	0	0	0	1	54	2916	2	1	1	0	1	5000000	1.38629	3750000	0.693147	0.7	4	0	0	1
1	1	1	3	1	2	0	1	1	1	56	3136	2	1	1	0	1	9000000	1.79176	6250000	1.09861	0.9	2	0	0	0
1	1	1	3	1	4	0	0	1	1	47	2209	2	1	1	0	1	20000000	2.48491	40000000	2.07944	0.3	2	0	0	1
1	1	1	3	1	2	0	1	1	0	45	2025	2	1	1	0	1	9000000	1.79176	25000000	1.94591	0.4	1	0	0	0
1	1	1	3	1	3	0	0	0	1	38	1444	1	1	0	1	1	13000000	2.07944	25000000	1.94591	0.6	4	0	0	0
0	0	1	1	0.333333	3	0	0	1	0	46	2116	2	0	0	0	1	11000000	1.94591	40000000	2.07944	0.3	4	0	0	1
1	1	0	2	0.666667	2	0	1	1	0	59	3481	2	1	1	0	1	13000000	2.07944	12500000	1.60944	0.4	4	0	0	0
1	1	0	2	0.666667	2	0	1	1	1	67	4489	3	1	1	0	1	5000000	1.38629	17500000	1.79176	0.9	2	0	0	0
1	1	1	3	1	2	0	1	1	0	37	1369	1	1	1	0	1	11000000	1.94591	40000000	2.07944	0.6	2	0	0	1
1	1	1	3	1	3	0	0	1	1	62	3844	3	1	1	0	0	5000000	1.38629	75000000	2.19722	0.7	2	0	0	0
1	1	1	3	1	4	0	0	1	1	24	576	1	0	0	1	1	5000000	1.38629	12500000	1.60944	0.7	2	0	0	0
1	1	1	3	1	4	0	0	0	1	40	1600	1	1	1	0	1	5000000	1.38629	17500000	1.79176	0.6	2	0	0	0
1	1	0	2	0.666667	2	0	1	0	0	55	3025	2	0	0	0	1	5000000	1.38629	6250000	1.09861	0.6	2	0	0	0
0	1	1	2	0.666667	4	1	0	1	1	60	3600	2	1	1	0	1	5000000	1.38629	40000000	2.07944	0.6	2	0	0	0
1	1	1	3	1	4	0	0	1	1	47	2209	2	1	1	0	1	11000000	1.94591	25000000	1.94591	0.5	1	0	0	0
1	1	1	3	1	3	0	0	0	1	47	2209	2	0	0	0	1	7000000	1.60944	6250000	1.09861	1	3	0	0	0
1	1	1	3	1	4	0	0	1	1	62	3844	3	0	1	0	1	7000000	1.60944	6250000	1.09861	0.4	1	0	0	1
1	1	1	3	1	3	0	0	0	1	44	1936	2	1	1	0	1	5000000	1.38629	6250000	1.09861	0.6	2	0	0	0
1	1	1	3	1	4	0	0	1	1	51	2601	2	0	0	0	1	5000000	1.38629	8750000	1.38629	0.3	3	0	0	1
1	1	0	2	0.666667	3	0	0	1	1	64	4096	3	1	1	0	1	5000000	1.38629	25000000	1.94591	0.6	3	0	0	0
1	0	1	2	0.666667	2	0	1	1	1	28	784	1	1	1	0	1	7000000	1.60944	3750000	0.693147	0.6	2	0	0	0
1	0	1	2	0.666667	2	0	1	0	0	43	1849	2	0	0	1	1	5000000	1.38629	2500000	0	0.8	3	0	0	0
1	1	0	2	0.666667	1	0	0	1	1	32	1024	1	0	0	0	1	3000000	1.09861	2500000	0	0.6	2	0	0	0
1	1	1	3	1	3	0	0	1	1	38	1444	1	1	1	0	1	7000000	1.60944	12500000	1.60944	0.4	4	0	0	0
1	1	1	3	1	4	0	0	1	0	30	900	1	0	0	0	1	5000000	1.38629	8750000	1.38629	0.3	2	0	0	1
1	1	1	3	1	2	0	1	0	1	33	1089	1	0	1	0	1	7000000	1.60944	25000000	1.94591	0.5	2	0	0	0
1	1	1	3	1	3	0	0	1	0	50	2500	2	0	0	0	1	9000000	1.79176	40000000	2.07944	1	2	0	0	0
1	1	1	3	1	2	0	1	1	0	28	784	1	0	0	0	1	5000000	1.38629	12500000	1.60944	0.6	3	0	0	0
0	1	1	2	0.666667	4	1	0	1	1	71	5041	3	1	1	0	1	20000000	2.48491	100000000	2.30259	0.6	4	1	0	0
1	1	1	3	1	3	0	0	1	1	36	1296	1	1	1	1	1	7000000	1.60944	25000000	1.94591	0.6	4	0	0	0
0	0	0	0	0	2	0	1	0	0	47	2209	2	0	0	0	1	5000000	1.38629	3750000	0.693147	0.6	3	0	0	0
1	1	1	3	1	3	0	0	1	1	36	1296	1	1	1	0	1	5000000	1.38629	12500000	1.60944	0.1	2	0	0	0
1	1	1	3	1	4	0	0	1	1	44	1936	2	1	1	0	1	9000000	1.79176	12500000	1.60944	0.8	3	0	0	0
1	1	1	3	1	3	0	0	1	1	41	1681	2	1	1	0	1	9000000	1.79176	8750000	1.38629	0.3	3	0	0	0
0	0	0	0	0	3	0	0	1	1	50	2500	2	1	1	0	1	9000000	1.79176	17500000	1.79176	0.2	1	0	0	0
0	0	0	0	0	2	0	1	0	0	48	2304	2	1	0	0	1	7000000	1.60944	2500000	0	0.6	3	0	0	1
1	1	0	2	0.666667	4	1	0	1	1	66	4356	3	1	1	0	1	7000000	1.60944	25000000	1.94591	0.7	2	0	0	0
1	1	0	2	0.666667	3	0	0	0	1	52	2704	2	1	1	1	1	9000000	1.79176	75000000	2.19722	1	3	0	0	0
1	1	0	2	0.666667	4	1	0	1	1	39	1521	1	1	1	0	1	11000000	1.94591	25000000	1.94591	0.6	4	0	0	1
1	1	0	2	0.666667	3	0	0	0	0	41	1681	2	0	0	0	1	3000000	1.09861	2500000	0	0.2	3	0	0	1
1	0	0	1	0.333333	1	0	0	0	1	39	1521	1	0	0	0	1	3000000	1.09861	2500000	0	0.6	3	0	0	0
1	1	1	3	1	2	0	1	1	1	56	3136	2	1	1	0	1	17000000	2.30259	12500000	1.60944	0.3	3	0	0	0
1	1	1	3	1	4	0	0	0	1	42	1764	2	1	0	0	1	13000000	2.07944	40000000	2.07944	0.7	2	0	0	0
1	1	1	3	1	2	0	1	1	1	31	961	1	0	0	1	1	5000000	1.38629	40000000	2.07944	0.5	1	0	0	1
1	1	1	3	1	3	0	0	1	0	28	784	1	1	1	0	1	7000000	1.60944	3750000	0.693147	0.7	2	0	0	0
1	1	1	3	1	2	0	1	0	1	59	3481	2	0	0	0	1	5000000	1.38629	8750000	1.38629	0.5	3	0	0	0
1	1	1	3	1	4	0	0	0	1	51	2601	2	0	0	0	1	3000000	1.09861	2500000	0	0.2	2	0	0	0
1	1	0	2	0.666667	2	0	1	1	1	45	2025	2	1	1	0	1	13000000	2.07944	12500000	1.60944	0.4	1	0	0	0
0	1	1	2	0.666667	3	0	0	1	0	66	4356	3	1	1	0	1	7000000	1.60944	8750000	1.38629	0.5	2	0	0	0
1	1	1	3	1	2	0	1	1	0	29	841	1	0	0	0	1	5000000	1.38629	6250000	1.09861	0.3	2	0	0	0
1	1	1	3	1	4	0	0	0	1	57	3249	2	0	0	0	1	3000000	1.09861	25000000	1.94591	1	3	0	0	0
1	1	1	3	1	2	0	1	1	0	27	729	1	0	0	0	1	5000000	1.38629	6250000	1.09861	0.7	2	0	0	0
1	1	1	3	1	2	0	1	1	1	26	676	1	1	1	1	1	5000000	1.38629	2500000	0	0.6	2	0	0	0
0	0	0	0	0	1	0	0	1	1	36	1296	1	1	1	0	1	5000000	1.38629	2500000	0	0.8	2	1	0	0
1	1	1	3	1	3	0	0	0	0	25	625	1	1	0	0	1	5000000	1.38629	3750000	0.693147	0.6	3	0	0	0
1	1	1	3	1	3	0	0	0	1	49	2401	2	0	0	0	1	7000000	1.60944	40000000	2.07944	0.5	2	0	0	1
1	0	0	1	0.333333	1	0	0	0	1	35	1225	1	1	0	0	1	5000000	1.38629	2500000	0	0.5	2	0	0	0
1	1	1	3	1	4	0	0	1	1	33	1089	1	1	1	0	1	7000000	1.60944	17500000	1.79176	0.4	3	0	0	1
1	1	1	3	1	2	0	1	0	0	29	841	1	0	0	0	1	7000000	1.60944	12500000	1.60944	0.2	3	0	0	0
1	1	1	3	1	3	0	0	1	0	50	2500	2	0	0	0	1	5000000	1.38629	3750000	0.693147	0.3	3	0	0	0
1	1	1	3	1	3	0	0	1	1	42	1764	2	0	0	0	1	20000000	2.48491	100000000	2.30259	0.6	3	0	0	0
1	1	1	3	1	3	0	0	1	1	53	2809	2	0	0	1	1	1000000	0	8750000	1.38629	0.6	2	0	0	1
1	1	1	3	1	4	0	0	1	1	33	1089	1	0	0	0	1	7000000	1.60944	25000000	1.94591	0.4	2	0	0	0
1	0	0	1	0.333333	2	0	1	1	0	53	2809	2	1	1	0	1	3000000	1.09861	2500000	0	0.5	2	0	0	0
1	1	0	2	0.666667	2	0	1	1	1	53	2809	2	1	0	0	1	7000000	1.60944	12500000	1.60944	0.5	3	0	0	0
1	1	1	3	1	3	0	0	1	0	44	1936	2	0	0	1	1	1000000	0	2500000	0	0.8	2	0	0	0
1	0	1	2	0.666667	3	0	0	1	0	43	1849	2	1	1	0	1	11000000	1.94591	8750000	1.38629	0.5	4	1	0	0
1	1	1	3	1	3	0	0	0	1	42	1764	2	0	0	0	1	3000000	1.09861	12500000	1.60944	1	3	0	0	1
1	1	0	2	0.666667	2	0	1	1	0	39	1521	1	0	0	1	1	3000000	1.09861	3750000	0.693147	0.3	2	1	0	0
1	1	1	3	1	2	0	1	1	1	52	2704	2	0	0	0	1	20000000	2.48491	100000000	2.30259	0.2	1	0	0	0
1	1	1	3	1	5	1	0	1	1	30	900	1	1	0	1	1	5000000	1.38629	12500000	1.60944	0.5	2	0	0	0
1	1	1	3	1	4	0	0	1	1	36	1296	1	1	1	0	1	7000000	1.60944	12500000	1.60944	0.5	1	0	0	1
1	1	1	3	1	4	0	0	1	1	36	1296	1	1	1	0	1	7000000	1.60944	25000000	1.94591	0.6	4	0	0	0
1	0	1	2	0.666667	4	1	0	0	1	69	4761	3	1	1	1	0	3000000	1.09861	25000000	1.94591	0.7	3	0	0	0
1	1	1	3	1	3	0	0	1	1	24	576	1	1	0	0	1	5000000	1.38629	2500000	0	0.6	2	0	0	0
1	1	1	3	1	3	0	0	1	1	25	625	1	0	0	0	1	7000000	1.60944	8750000	1.38629	1	2	0	0	0
1	1	1	3	1	3	0	0	1	1	50	2500	2	0	1	0	1	3000000	1.09861	6250000	1.09861	0.2	2	0	0	1
1	1	1	3	1	4	0	0	0	0	61	3721	3	0	0	0	0	3000000	1.09861	40000000	2.07944	0.5	2	0	0	0
1	1	1	3	1	4	0	0	1	1	38	1444	1	0	0	0	1	9000000	1.79176	25000000	1.94591	0.5	3	0	0	0
1	1	1	3	1	3	0	0	0	1	65	4225	3	1	1	0	1	3000000	1.09861	3750000	0.693147	0.1	3	0	0	0
1	1	1	3	1	5	1	0	0	1	36	1296	1	1	0	1	1	7000000	1.60944	25000000	1.94591	0.6	2	0	0	0
1	1	1	3	1	4	0	0	1	1	56	3136	2	1	1	0	1	9000000	1.79176	6250000	1.09861	0.8	2	0	0	0
1	1	1	3	1	3	0	0	1	0	49	2401	2	0	0	1	1	3000000	1.09861	17500000	1.79176	0.5	4	0	0	0
1	1	1	3	1	4	0	0	1	1	62	3844	3	1	1	0	1	9000000	1.79176	3750000	0.693147	0.6	1	0	0	0
0	1	1	2	0.666667	3	0	0	1	1	60	3600	2	1	1	0	1	3000000	1.09861	8750000	1.38629	0.5	2	0	0	0
1	0	1	2	0.666667	2	0	1	1	0	41	1681	2	1	1	0	1	7000000	1.60944	3750000	0.693147	0.2	4	0	0	0
1	1	1	3	1	3	0	0	0	1	57	3249	2	1	0	0	1	5000000	1.38629	8750000	1.38629	0.5	2	0	0	1
1	1	1	3	1	1	0	1	0	0	52	2704	2	1	1	0	1	9000000	1.79176	17500000	1.79176	0.6	1	0	0	0
1	1	1	3	1	3	0	0	1	1	37	1369	1	1	1	1	1	20000000	2.48491	25000000	1.94591	0.5	1	0	0	1
1	1	1	3	1	4	0	0	1	1	31	961	1	1	1	0	1	7000000	1.60944	8750000	1.38629	0.5	2	0	0	0
1	1	1	3	1	3	0	0	1	1	52	2704	2	0	0	0	1	9000000	1.79176	8750000	1.38629	0.6	3	0	0	0
1	1	1	3	1	3	0	0	1	1	66	4356	3	1	1	0	1	5000000	1.38629	75000000	2.19722	0.5	1	0	1	0
1	1	1	3	1	1	0	1	1	0	44	1936	2	1	1	0	1	11000000	1.94591	12500000	1.60944	0.3	2	0	0	0
0	1	1	2	0.666667	4	1	0	1	0	29	841	1	0	0	0	1	5000000	1.38629	3750000	0.693147	0.3	2	0	0	1
1	1	0	2	0.666667	4	1	0	0	1	48	2304	2	1	1	0	1	7000000	1.60944	6250000	1.09861	0.2	3	0	0	0
1	1	1	3	1	3	0	0	1	1	36	1296	1	1	1	0	1	9000000	1.79176	8750000	1.38629	0.6	3	0	0	0
0	0	1	1	0.333333	1	0	0	1	1	47	2209	2	1	1	0	1	3000000	1.09861	2500000	0	0.5	4	0	0	0
1	1	1	3	1	3	0	0	1	1	47	2209	2	1	1	0	1	17000000	2.30259	2500000	0	0.5	1	0	0	0
1	1	1	3	1	3	0	0	1	1	54	2916	2	1	0	0	0	1000000	0	2500000	0	1	5	0	0	0
1	1	1	3	1	2	0	1	1	1	34	1156	1	1	1	0	1	11000000	1.94591	3750000	0.693147	1	2	0	0	0
1	1	0	2	0.666667	4	1	0	1	1	55	3025	2	1	1	1	1	13000000	2.07944	75000000	2.19722	0.4	2	0	0	0
1	1	0	2	0.666667	3	0	0	0	1	44	1936	2	1	1	0	1	7000000	1.60944	3750000	0.693147	0.1	4	0	0	1
0	1	0	1	0.333333	4	1	0	1	1	66	4356	3	1	1	0	1	7000000	1.60944	8750000	1.38629	0.7	2	0	0	0
1	1	1	3	1	3	0	0	1	1	30	900	1	0	0	0	1	7000000	1.60944	3750000	0.693147	0.6	4	0	0	1
1	1	1	3	1	3	0	0	1	1	53	2809	2	1	1	0	1	15000000	2.19722	40000000	2.07944	0.5	1	1	0	0
1	1	1	3	1	3	0	0	0	1	43	1849	2	1	1	0	1	7000000	1.60944	8750000	1.38629	1	3	0	0	0
0	0	0	0	0	1	0	0	0	0	38	1444	1	1	1	0	1	7000000	1.60944	3750000	0.693147	0.4	4	0	0	0
1	1	1	3	1	3	0	0	1	1	43	1849	2	1	1	0	1	9000000	1.79176	12500000	1.60944	0.9	2	0	0	0
1	1	1	3	1	3	0	0	1	1	64	4096	3	1	1	1	0	5000000	1.38629	75000000	2.19722	0.5	2	0	0	0
1	0	1	2	0.666667	3	0	0	0	0	43	1849	2	1	0	0	1	1000000	0	2500000	0	0.6	3	0	0	0
1	0	0	1	0.333333	3	0	0	0	0	36	1296	1	1	1	0	1	9000000	1.79176	17500000	1.79176	0.7	3	0	0	1
0	1	1	2	0.666667	3	0	0	1	0	45	2025	2	1	1	0	1	5000000	1.38629	3750000	0.693147	0.5	3	0	0	0
0	1	1	2	0.666667	1	0	0	0	1	48	2304	2	1	1	0	1	15000000	2.19722	2500000	0	0.2	2	0	0	0
0	1	1	2	0.666667	2	0	1	0	1	39	1521	1	0	0	0	1	5000000	1.38629	2500000	0	0.6	1	0	0	0
1	0	1	2	0.666667	2	0	1	0	0	36	1296	1	1	1	1	1	7000000	1.60944	2500000	0	0.4	4	0	0	0
0	1	0	1	0.333333	1	0	0	0	0	48	2304	2	0	1	0	1	9000000	1.79176	3750000	0.693147	0.5	2	0	0	0
1	1	1	3	1	2	0	1	1	0	46	2116	2	1	1	0	1	11000000	1.94591	12500000	1.60944	0.5	2	0	0	0
1	1	1	3	1	3	0	0	1	0	35	1225	1	1	0	0	1	11000000	1.94591	25000000	1.94591	0.3	3	0	0	0
1	0	1	2	0.666667	4	1	0	1	1	53	2809	2	1	1	0	1	13000000	2.07944	25000000	1.94591	0.3	2	0	0	1
1	1	1	3	1	2	0	1	1	0	49	2401	2	0	1	0	1	7000000	1.60944	3750000	0.693147	0.6	2	0	0	0
1	1	1	3	1	2	0	1	1	1	67	4489	3	0	1	0	1	5000000	1.38629	17500000	1.79176	0.8	2	0	0	1
1	1	1	3	1	3	0	0	1	1	61	3721	3	1	1	1	1	3000000	1.09861	12500000	1.60944	0.5	2	0	0	0
1	0	1	2	0.666667	3	0	0	0	1	49	2401	2	0	0	0	1	7000000	1.60944	8750000	1.38629	0.3	2	0	0	1
0	0	0	0	0	3	0	0	0	1	37	1369	1	1	1	0	1	11000000	1.94591	3750000	0.693147	0.4	3	0	0	0
1	1	1	3	1	4	0	0	1	1	38	1444	1	1	0	1	1	5000000	1.38629	8750000	1.38629	0	1	0	0	0
1	1	1	3	1	3	0	0	0	1	47	2209	2	1	1	0	1	9000000	1.79176	25000000	1.94591	0.6	3	0	0	1
1	1	1	3	1	3	0	0	0	1	34	1156	1	1	0	0	1	3000000	1.09861	6250000	1.09861	0	5	0	0	0
1	1	1	3	1	2	0	1	1	1	48	2304	2	1	1	0	1	5000000	1.38629	3750000	0.693147	0.5	3	1	0	0
0	1	0	1	0.333333	3	0	0	0	0	41	1681	2	0	0	0	1	3000000	1.09861	3750000	0.693147	0.5	3	0	0	0
1	1	1	3	1	2	0	1	1	1	66	4356	3	1	1	0	1	7000000	1.60944	8750000	1.38629	0.8	3	0	0	0
1	1	1	3	1	2	0	1	1	1	57	3249	2	1	1	0	1	15000000	2.19722	75000000	2.19722	0.7	1	1	0	0
1	1	1	3	1	4	0	0	1	1	66	4356	3	1	1	1	0	20000000	2.48491	100000000	2.30259	0.5	2	1	0	0
1	1	1	3	1	4	0	0	0	1	47	2209	2	0	0	0	1	7000000	1.60944	17500000	1.79176	0.7	3	0	0	0
1	0	1	2	0.666667	2	0	1	1	0	38	1444	1	1	0	0	1	11000000	1.94591	40000000	2.07944	0.6	2	0	0	0
1	1	1	3	1	2	0	1	1	0	42	1764	2	1	1	0	1	7000000	1.60944	8750000	1.38629	0.4	1	0	0	0
0	0	0	0	0	1	0	0	1	1	29	841	1	0	0	0	1	5000000	1.38629	2500000	0	0.3	3	0	0	1
1	1	1	3	1	3	0	0	1	1	36	1296	1	0	0	0	1	5000000	1.38629	6250000	1.09861	0.8	1	0	0	0
1	1	0	2	0.666667	3	0	0	1	1	50	2500	2	0	0	0	1	5000000	1.38629	25000000	1.94591	0.6	2	0	0	1
1	1	1	3	1	3	0	0	1	1	43	1849	2	1	0	1	1	5000000	1.38629	2500000	0	1	4	0	0	1
1	0	0	1	0.333333	4	1	0	0	0	45	2025	2	0	1	0	1	3000000	1.09861	2500000	0	0.2	3	0	0	1
1	1	1	3	1	3	0	0	1	1	50	2500	2	1	1	0	1	11000000	1.94591	2500000	0	0.7	2	0	0	1
1	1	1	3	1	4	0	0	1	1	55	3025	2	1	0	0	1	7000000	1.60944	40000000	2.07944	0.8	2	0	0	1
1	1	1	3	1	5	1	0	1	1	32	1024	1	0	0	0	1	9000000	1.79176	8750000	1.38629	0.6	3	0	0	0
1	1	1	3	1	3	0	0	0	1	57	3249	2	1	1	0	0	1000000	0	2500000	0	0.7	2	0	0	1
1	0	0	1	0.333333	3	0	0	0	1	32	1024	1	0	0	0	1	5000000	1.38629	6250000	1.09861	0.3	3	0	0	0
1	1	1	3	1	4	0	0	1	1	44	1936	2	1	1	1	1	11000000	1.94591	8750000	1.38629	0.2	4	0	0	1
1	0	0	1	0.333333	3	0	0	1	1	33	1089	1	0	0	0	1	15000000	2.19722	12500000	1.60944	0.2	3	0	0	0
1	1	1	3	1	4	0	0	1	1	48	2304	2	1	1	0	1	19000000	2.3979	75000000	2.19722	0.5	3	0	0	0
1	1	1	3	1	3	0	0	1	1	39	1521	1	1	1	0	1	9000000	1.79176	40000000	2.07944	0.8	3	0	0	0
1	1	1	3	1	3	0	0	1	1	48	2304	2	0	0	0	1	9000000	1.79176	75000000	2.19722	0.4	2	0	0	0
1	1	1	3	1	2	0	1	1	1	67	4489	3	1	1	1	0	3000000	1.09861	6250000	1.09861	0	4	0	0	0
1	0	1	2	0.666667	3	0	0	0	1	48	2304	2	0	0	0	1	5000000	1.38629	2500000	0	1	1	0	0	1
1	1	1	3	1	3	0	0	1	0	33	1089	1	1	1	0	1	7000000	1.60944	17500000	1.79176	0.5	2	0	0	0
1	1	1	3	1	3	0	0	0	1	53	2809	2	1	1	0	1	11000000	1.94591	25000000	1.94591	0.4	2	0	0	0
1	1	1	3	1	2	0	1	0	0	35	1225	1	1	0	0	1	1500000	0.693147	8750000	1.38629	0.8	4	1	0	0
1	1	1	3	1	1	0	1	1	1	34	1156	1	1	1	0	1	9000000	1.79176	3750000	0.693147	0.1	1	0	0	0
1	1	1	3	1	4	0	0	0	1	38	1444	1	1	0	0	1	5000000	1.38629	40000000	2.07944	1	2	0	0	0
1	1	1	3	1	4	0	0	1	1	49	2401	2	0	0	0	1	3000000	1.09861	17500000	1.79176	0.7	2	0	0	1
1	1	1	3	1	4	0	0	1	0	32	1024	1	1	1	0	1	20000000	2.48491	25000000	1.94591	0.6	2	0	0	0
1	1	1	3	1	3	0	0	0	1	44	1936	2	0	0	0	1	3000000	1.09861	3750000	0.693147	0.4	3	0	0	1
1	1	1	3	1	3	0	0	1	1	26	676	1	0	0	0	1	3000000	1.09861	3750000	0.693147	0.5	2	0	0	0
1	1	1	3	1	2	0	1	1	1	66	4356	3	1	1	0	1	5000000	1.38629	8750000	1.38629	0.4	2	0	0	0
1	1	0	2	0.666667	1	0	0	0	1	64	4096	3	1	1	0	1	3000000	1.09861	3750000	0.693147	0.7	3	0	0	1
1	1	0	2	0.666667	4	1	0	0	1	49	2401	2	1	1	1	1	9000000	1.79176	12500000	1.60944	0.3	1	0	1	0
1	1	1	3	1	4	0	0	0	1	60	3600	2	1	1	0	1	9000000	1.79176	40000000	2.07944	1	2	0	0	0
1	0	1	2	0.666667	3	0	0	1	0	27	729	1	0	0	0	1	3000000	1.09861	6250000	1.09861	0.5	4	0	0	0
1	0	1	2	0.666667	1	0	0	1	1	53	2809	2	1	1	1	1	7000000	1.60944	6250000	1.09861	0.5	2	0	0	0
1	1	1	3	1	2	0	1	1	1	58	3364	2	1	1	0	1	11000000	1.94591	6250000	1.09861	0.5	2	0	0	1
1	1	1	3	1	3	0	0	1	1	63	3969	3	1	1	0	1	20000000	2.48491	100000000	2.30259	0.5	4	0	0	0
1	1	1	3	1	1	0	1	0	0	65	4225	3	0	1	1	0	3000000	1.09861	75000000	2.19722	0.7	2	0	0	1
1	1	1	3	1	3	0	0	1	1	49	2401	2	0	0	0	0	3000000	1.09861	40000000	2.07944	0.7	2	0	0	1
1	1	1	3	1	3	0	0	1	1	56	3136	2	0	0	0	1	5000000	1.38629	40000000	2.07944	0.7	3	0	0	1
1	1	1	3	1	5	1	0	1	1	30	900	1	1	1	0	1	9000000	1.79176	12500000	1.60944	0.5	4	0	0	0
1	1	1	3	1	3	0	0	1	1	47	2209	2	1	1	0	1	9000000	1.79176	17500000	1.79176	0.7	2	0	0	0
1	1	1	3	1	3	0	0	1	0	44	1936	2	1	1	1	1	1000000	0	12500000	1.60944	0.7	2	0	0	0
1	1	1	3	1	3	0	0	1	0	34	1156	1	1	1	1	1	9000000	1.79176	25000000	1.94591	0.2	2	0	0	0
1	1	1	3	1	3	0	0	1	1	42	1764	2	1	1	0	1	1500000	0.693147	2500000	0	0.4	2	0	0	0
1	1	1	3	1	4	0	0	1	1	54	2916	2	1	1	1	1	13000000	2.07944	75000000	2.19722	0.5	2	0	0	1
1	1	1	3	1	3	0	0	0	1	44	1936	2	1	0	0	1	5000000	1.38629	8750000	1.38629	0.3	3	0	0	0
1	1	1	3	1	3	0	0	1	0	44	1936	2	0	0	0	1	9000000	1.79176	40000000	2.07944	0.7	2	0	0	1
1	1	1	3	1	5	1	0	1	1	28	784	1	0	0	0	1	5000000	1.38629	6250000	1.09861	0.7	3	0	0	0
0	1	1	2	0.666667	4	1	0	1	0	30	900	1	1	0	0	1	7000000	1.60944	17500000	1.79176	0.7	4	0	0	1
1	1	1	3	1	2	0	1	1	0	63	3969	3	0	1	0	1	1500000	0.693147	3750000	0.693147	0.5	4	0	0	0
1	1	0	2	0.666667	1	0	0	1	0	35	1225	1	1	1	0	1	11000000	1.94591	6250000	1.09861	0.2	2	0	0	1
1	0	1	2	0.666667	2	0	1	0	0	49	2401	2	1	1	0	1	9000000	1.79176	3750000	0.693147	0.6	2	0	0	1
1	1	0	2	0.666667	2	0	1	1	0	30	900	1	1	1	0	1	3000000	1.09861	17500000	1.79176	0.5	2	0	0	0
1	1	1	3	1	4	0	0	0	0	58	3364	2	0	1	1	1	1500000	0.693147	75000000	2.19722	1	2	0	0	0
1	1	1	3	1	1	0	1	0	1	54	2916	2	0	0	0	1	5000000	1.38629	6250000	1.09861	1	1	0	0	0
1	1	1	3	1	2	0	1	1	1	53	2809	2	1	1	0	1	13000000	2.07944	40000000	2.07944	1	2	0	0	1
1	1	1	3	1	3	0	0	1	0	40	1600	1	1	0	1	1	17000000	2.30259	12500000	1.60944	0.6	4	0	0	0
0	1	0	1	0.333333	3	0	0	1	1	30	900	1	1	1	0	1	5000000	1.38629	2500000	0	0.3	4	0	0	1
1	1	1	3	1	2	0	1	1	0	40	1600	1	1	1	0	1	9000000	1.79176	12500000	1.60944	0.2	2	0	0	0
1	0	1	2	0.666667	1	0	0	1	1	27	729	1	0	0	0	1	3000000	1.09861	12500000	1.60944	0.3	1	0	0	0
1	1	1	3	1	3	0	0	0	1	58	3364	2	1	1	0	1	11000000	1.94591	25000000	1.94591	0.8	2	0	0	0
1	1	1	3	1	4	0	0	1	1	48	2304	2	1	1	0	1	13000000	2.07944	75000000	2.19722	0.7	2	0	0	0
1	1	1	3	1	3	0	0	0	0	48	2304	2	1	1	0	1	9000000	1.79176	2500000	0	0.6	2	0	0	1
1	1	0	2	0.666667	2	0	1	1	1	36	1296	1	1	1	1	1	11000000	1.94591	17500000	1.79176	0.4	3	0	0	0
1	1	1	3	1	4	0	0	0	0	58	3364	2	1	1	1	0	7000000	1.60944	40000000	2.07944	0.5	2	0	0	0
0	1	0	1	0.333333	4	1	0	0	1	48	2304	2	1	1	0	1	7000000	1.60944	12500000	1.60944	0.7	1	0	0	1
0	1	1	2	0.666667	1	0	0	0	1	48	2304	2	1	1	0	1	3000000	1.09861	2500000	0	0.3	3	0	1	0
1	1	1	3	1	3	0	0	1	1	34	1156	1	1	1	0	1	9000000	1.79176	3750000	0.693147	0.4	2	0	0	0
0	0	0	0	0	2	0	1	0	0	29	841	1	1	1	0	1	5000000	1.38629	8750000	1.38629	0.7	2	0	0	0
1	0	1	2	0.666667	2	0	1	1	0	60	3600	2	1	1	0	1	9000000	1.79176	25000000	1.94591	0.4	3	0	0	0
1	0	1	2	0.666667	2	0	1	1	0	43	1849	2	0	1	0	1	3000000	1.09861	2500000	0	0.5	4	0	0	1
0	1	1	2	0.666667	2	0	1	1	1	32	1024	1	0	0	1	1	7000000	1.60944	12500000	1.60944	0.5	2	1	0	0
1	1	1	3	1	3	0	0	1	1	36	1296	1	1	0	0	1	9000000	1.79176	25000000	1.94591	0.5	2	0	0	0
1	1	1	3	1	3	0	0	1	1	61	3721	3	1	1	0	1	9000000	1.79176	75000000	2.19722	0.8	2	0	0	1
1	1	1	3	1	2	0	1	1	1	33	1089	1	1	1	0	1	5000000	1.38629	6250000	1.09861	0.3	2	0	0	1
0	1	1	2	0.666667	2	0	1	1	0	23	529	1	0	0	0	1	5000000	1.38629	8750000	1.38629	0.6	2	0	0	1
1	1	1	3	1	3	0	0	1	1	55	3025	2	1	1	1	1	7000000	1.60944	12500000	1.60944	0.9	3	0	0	0
1	1	1	3	1	3	0	0	0	1	51	2601	2	1	1	0	1	1500000	0.693147	2500000	0	0.6	3	0	0	0
1	1	1	3	1	4	0	0	1	1	72	5184	3	1	1	0	0	9000000	1.79176	75000000	2.19722	0.5	2	0	0	1
1	1	1	3	1	4	0	0	1	1	42	1764	2	1	1	0	1	7000000	1.60944	6250000	1.09861	0.8	2	1	0	0
0	1	0	1	0.333333	2	0	1	0	0	61	3721	3	1	1	0	1	5000000	1.38629	6250000	1.09861	0.8	3	0	0	1
1	1	1	3	1	3	0	0	1	0	27	729	1	0	0	0	1	5000000	1.38629	8750000	1.38629	0.7	2	0	0	0
0	0	0	0	0	3	0	0	0	1	62	3844	3	1	1	1	1	9000000	1.79176	2500000	0	0	3	0	0	0
1	0	1	2	0.666667	1	0	0	0	0	36	1296	1	1	0	0	1	7000000	1.60944	3750000	0.693147	0.5	4	0	0	1
1	1	1	3	1	4	0	0	1	1	52	2704	2	1	1	0	1	9000000	1.79176	25000000	1.94591	0.3	3	1	0	0
1	1	1	3	1	2	0	1	1	1	28	784	1	0	0	0	1	5000000	1.38629	2500000	0	0.4	2	0	0	0
1	1	1	3	1	5	1	0	1	1	61	3721	3	1	1	0	1	5000000	1.38629	25000000	1.94591	0.6	1	0	0	0
1	0	1	2	0.666667	2	0	1	1	0	32	1024	1	0	0	0	1	5000000	1.38629	2500000	0	0.4	3	0	0	1
0	1	1	2	0.666667	2	0	1	1	0	37	1369	1	1	1	1	1	9000000	1.79176	8750000	1.38629	0.5	2	0	0	0
1	0	1	2	0.666667	2	0	1	0	1	35	1225	1	1	1	0	1	5000000	1.38629	3750000	0.693147	0.9	4	0	0	0
1	1	1	3	1	4	0	0	1	0	56	3136	2	1	1	0	1	20000000	2.48491	100000000	2.30259	0.5	3	0	0	1
1	1	1	3	1	4	0	0	1	0	52	2704	2	1	1	0	1	5000000	1.38629	12500000	1.60944	0.7	2	0	0	1
1	1	1	3	1	1	0	1	1	1	35	1225	1	1	1	0	1	1500000	0.693147	6250000	1.09861	0.4	2	0	0	1
1	1	1	3	1	3	0	0	1	1	45	2025	2	0	0	0	1	5000000	1.38629	8750000	1.38629	0.4	3	0	0	0
1	1	1	3	1	4	0	0	0	1	52	2704	2	1	1	0	1	7000000	1.60944	25000000	1.94591	0.5	2	0	0	1
1	1	1	3	1	4	0	0	1	1	34	1156	1	1	0	0	1	11000000	1.94591	6250000	1.09861	0.4	2	0	0	0
1	1	1	3	1	2	0	1	0	1	32	1024	1	0	0	0	1	5000000	1.38629	8750000	1.38629	0.3	3	0	0	0
1	1	0	2	0.666667	2	0	1	1	1	47	2209	2	1	0	0	1	7000000	1.60944	2500000	0	0.7	3	0	0	0
1	1	1	3	1	4	0	0	1	1	51	2601	2	0	1	0	1	9000000	1.79176	75000000	2.19722	0.5	2	0	0	0
0	0	1	1	0.333333	3	0	0	1	0	57	3249	2	1	0	0	1	5000000	1.38629	17500000	1.79176	0.5	3	0	0	0
1	1	1	3	1	3	0	0	0	0	60	3600	2	1	0	1	1	9000000	1.79176	2500000	0	0.4	4	0	0	0
1	1	1	3	1	4	0	0	1	1	34	1156	1	1	1	0	1	11000000	1.94591	8750000	1.38629	0.8	2	0	0	0
1	0	1	2	0.666667	2	0	1	1	0	60	3600	2	1	1	0	1	9000000	1.79176	3750000	0.693147	0.5	2	0	0	1
1	1	1	3	1	4	0	0	1	1	46	2116	2	0	0	1	1	5000000	1.38629	25000000	1.94591	0.7	2	0	0	1
0	1	1	2	0.666667	5	1	0	1	1	29	841	1	1	1	0	1	13000000	2.07944	8750000	1.38629	0.9	1	0	0	0
1	1	1	3	1	3	0	0	1	1	51	2601	2	0	0	0	1	11000000	1.94591	75000000	2.19722	0.7	3	0	0	0
1	1	1	3	1	2	0	1	0	0	36	1296	1	0	0	0	1	3000000	1.09861	2500000	0	1	4	0	0	0
1	1	0	2	0.666667	5	1	0	1	1	45	2025	2	1	0	1	1	9000000	1.79176	75000000	2.19722	0.4	4	0	0	1
1	1	1	3	1	3	0	0	0	1	55	3025	2	0	0	0	1	3000000	1.09861	12500000	1.60944	0.2	3	0	0	1
0	1	1	2	0.666667	5	1	0	0	0	36	1296	1	1	0	0	1	11000000	1.94591	8750000	1.38629	0.4	1	1	0	0
1	1	1	3	1	3	0	0	1	0	41	1681	2	0	0	0	1	5000000	1.38629	25000000	1.94591	0.7	2	0	0	0
1	1	0	2	0.666667	3	0	0	1	0	40	1600	1	1	1	0	1	11000000	1.94591	17500000	1.79176	0.5	2	0	0	0
1	1	1	3	1	2	0	1	0	1	49	2401	2	0	0	1	1	3000000	1.09861	8750000	1.38629	0.5	2	0	0	0
1	1	1	3	1	3	0	0	1	0	38	1444	1	0	1	0	1	7000000	1.60944	6250000	1.09861	0.3	2	0	0	0
[truncated: 189,763 more rows]
